# Supplementary material for: Systematic functional profiling of transcription factor networks in Cryptococcus neoformans
Source: Nat Commun. 2015 Apr 7;6:6757. doi: 10.1038/ncomms7757 (PMC4391232; doi:10.1038/ncomms7757)
Supplement: Supplementary Data 1 — List of Cryptococcus neoformans transcription factors predicted based on the DNA-binding domain database [file ncomms7757-s2.xlsx]

## Sheet: Genetic nomenclature
Supplementary Data 1. List of Cryptococcus neoformans transcription factors predicted based on the DNA-binding domain database
No.	H99 ID	TF domains	Gene name	S. cerevisiae ortholog	Name description by this study	Name description by published references	S. cerevisiae gene name	Chromosome location	Reported functions in C. neoformans	Reported functions in S. cerevisiae genome database (SGD)	KOGs category	KOGs description
1	02566	"Winged helix" DNA-binding domain / Fork head domain	FKH2			FungiDB reserved gene name		3: 1351037-1354809 +			K	Transcription factor of the Forkhead/HNF3 family
2	00791	Helix-loop-helix DNA-binding domain	HLH1		Helix-Loop-Helix protein 1			1: 2080946-2085146 -			None	None
3	01069	Fungal Zn(2)-Cys(6) binuclear cluster domain / Fungal specific transcription factor domain	FZC11		Fungal Zn(2)-Cys(6) binuclear cluster domain protein 11			5: 1283919-1288253 +			None	None
4	07464	APSES domain / Ankyrin repeat#2	MBS1	MBP1		Mbp1- and Swi4-like protein 1 Eukaryot Cell 2012 11(1):53-67	MluI-box Binding Protein 1	2: 230971-233982 -	Flucytosine-responsive transcription factor; involved in flucytosine resistance, ergosterol biosynthesis, genotoxic and oxidative stress responses; null mutation reduced melanin and capsule production and the virulence of C. neoformans	Transcription factor; involved in regulation of cell cycle progression from G1 to S phase, forms a complex with Swi6p that binds to MluI cell cycle box regulatory element in promoters of DNA synthesis genes	None	None
5	03401	Glucocorticoid receptor-like (DNA-binding domain) / GATA zinc finger	GAT203			GATA transcirption factor 203 Cell 2008 135:174-188		8: 857648-860572 +	Null mutant is not involved in virulence factor formation and in vivo virulence of C. neoformans.		K	GATA-4/5/6 transcription factors
6	04588	Fungal Zn(2)-Cys(6) binuclear cluster domain	ERT1	ERT1			Ethanol Regulated Transcription factor 1	10: 948322-951054 +		Transcriptional regulator; involved in regulation of gluconeogenesis and fermentable carbon utilization; GFP-fusion protein localizes to cytoplasm, nucleus; null mutation affects periodicity of transcriptional and metabolic oscillation; plays role in restricting Ty1 transposition; member of the zinc cluster family of proteins, similar to Rds2p	None	None
7	00828	Fungal Zn(2)-Cys(6) binuclear cluster domain / Fungal specific transcription factor domain	SIP401			FungiDB reserved gene name		1: 2195822-2199256 -			None	None
8	03561	Fungal Zn(2)-Cys(6) binuclear cluster domain / Fungal specific transcription factor domain	FZC33		Fungal Zn(2)-Cys(6) binuclear cluster domain protein 33			8: 1278511-1281729 -			None	None
9	06762	Glucocorticoid receptor-like (DNA-binding domain) / GATA zinc finger	GAT204			GATA transcirption factor 204 Curr Genet 2007 52:137–148		2: 108944-111065 +	Gat204 is a trancription factor and binds to Gat201; Gat204 negatively regulates expression of BLP1		K	GATA-4/5/6 transcription factors
10	06276	Fungal Zn(2)-Cys(6) binuclear cluster domain / Fungal specific transcription factor domain	CEP3			FungiDB reserved gene name		13: 56716-61342 -			None	None
11	05785	Fungal Zn(2)-Cys(6) binuclear cluster domain	STB4			FungiDB reserved gene name		7: 859695-864161 -			None	None
12	03132	Fungal Zn(2)-Cys(6) binuclear cluster domain	FZC5		Fungal Zn(2)-Cys(6) binuclear cluster domain protein 5			8: 141900-144308 +			N/A	N/A
13	01438	KilA-N domain / Ankyrin repeats (many copies)	MBS2			FungiDB reserved gene name		5: 308204-311847 -			None	None
14	07593	bZIP transcription factor / Domain of unknown function (DUF3425)	YAP4			A putative Yeast AP-1-like transcription factor Mol Microbiol 2005 57(3);847-858		11: 436513-439198 -	Yap4 is a Yeast-AP1 like transcription factor 4: involved in induction of thioredoxin in the nitrosative condition; null mutant is sensitive to NaNO2		None	None
15	04837	Helix-loop-helix DNA-binding domain	MLN1	RTG3		Melanin gene 1 Cell 2008 135:174-188	ReTroGrade regulation 3	10: 272013-274860 -	Mln1 is bHLH family DNA-binding regulator; null mutation of MLN1 results in melanin defect.	bHLH/Zip transcription factor for retrograde (RTG) and TOR pathways; forms a complex with another bHLH/Zip protein, Rtg1p, to activate the pathways; target of Hog1p	K	Helix loop helix transcription factor EB
16	05093	Homeobox domain	HOB6		Homeobox protein 6			4: 418499-420691 +			N/A	N/A
17	05642	Fungal Zn(2)-Cys(6) binuclear cluster domain / Fungal specific transcription factor domain	FZC37		Fungal Zn(2)-Cys(6) binuclear cluster domain protein 37			14: 855599-859850 -			None	None
18	05431	Zinc-finger double domain / C2H2-type zinc finger	RIM101	RIM101		PLos Pathog 2010 19;6(2):E1000776	Regulator of IME2 101	14: 294894-298289 -	Rim101 is a well conserved pH-response regulator; null mutation of Rim101 showed growth defect in the presence of alkaline pH, high salt concentration and iron limitation; the deletion of RIM101 leads to alteration in capsule attachment and hypervirulence.	Cys2His2 zinc-finger transcriptional repressor; involved in alkaline responsive gene repression as part of adaptation to a alkaline conditions; involved in cell wall assembly; required for alkaline pH-stimulated haploid invasive growth and sporulation; activated by alkaline-dependent proteolytic processing which results in removal of the C-terminal tail; similar to A. nidulans PacC	R	1 FOG: Zn-finger
19	04398	Fungal specific transcription factor domain / Fungal Zn(2)-Cys(6) binuclear cluster domain	ARO80	ARO80			AROmatic amino acid requiring 80	9: 757032-760753 +		Zinc finger transcriptional activator of the Zn2Cys6 family; activates transcription of aromatic amino acid catabolic genes in the presence of aromatic amino acids	None	None
20	04878	Fungal Zn(2)-Cys(6) binuclear cluster domain / Fungal specific transcription factor domain	FZC1		Fungal Zn(2)-Cys(6) binuclear cluster domain protein 1			10: 128142-131687 -			GQ	Dimeric dihydrodiol dehydrogenase
21	03183	Fungal Zn(2)-Cys(6) binuclear cluster domain / Fungal specific transcription factor domain	FZC24		Fungal Zn(2)-Cys(6) binuclear cluster domain protein 24			8: 276834-280488 -			None	None
22	03710	Fungal Zn(2)-Cys(6) binuclear cluster domain / Fungal specific transcription factor domain	ECM22	ECM22			ExtraCellular Mutant 22	2: 591051-595339 -		Sterol regulatory element binding protein; regulates transcription of sterol biosynthetic genes; contains Zn[2]-Cys[6] binuclear cluster; relocates from intracellular membranes to perinuclear foci on sterol depletion; ECM22 has a paralog, UPC2, that arose from the whole genome duplication	None	None
23	03279	Fungal Zn(2)-Cys(6) binuclear cluster domain / Fungal specific transcription factor domain	CCD4			FungiDB reserved gene name		8: 554447-557380 -			None	None
24	04637	Helix-turn-helix / lambda repressor-like DNA-binding domains	MBF1			Multiprotein bridging factor1 Mol Microbiol 2005 57(5)1381-96		10: 811584-812623 +	Mbf1 is involved in melanin productin throung regulating laccase gene induction; null mutant shows impared growth on YNB medium containing raffinose as a sole carbon source and is sterile in mating response		K	Transcription factor MBF1
25	06425	Fungal Zn(2)-Cys(6) binuclear cluster domain / Fungal specific transcription factor domain	PPR1	PPR1			Pyrimidine Pathway Regulation 1	13: 442209-445581 -		Zinc finger transcription factor; contains a Zn(2)-Cys(6) binuclear cluster domain, positively regulates transcription of URA1, URA3, URA4, and URA10, which are involved in de novo pyrimidine biosynthesis, in response to pyrimidine starvation; activity may be modulated by interaction with Tup1p	None	None
26	04345	Fungal Zn(2)-Cys(6) binuclear cluster domain	ARO8001			FungiDB reserved gene name		9: 627984-631641 -			None	None
27	04184	Fungal Zn(2)-Cys(6) binuclear cluster domain / Fungal specific transcription factor domain	FZC47		Fungal Zn(2)-Cys(6) binuclear cluster domain protein 47			9: 226243-230066 -			None	None
28	02774	Fungal Zn(2)-Cys(6) binuclear cluster domain / Fungal specific transcription factor domain	MAL13			FungiDB reserved gene name		3: 794987-798466 -			None	None
29	00670	Fungal Zn(2)-Cys(6) binuclear cluster domain	FZC12		Fungal Zn(2)-Cys(6) binuclear cluster domain protein 12			1: 1741666-1743923 +			None	None
30	00068	Zinc-finger double domain / C2H2-type zinc finger	MET32			FungiDB reserved gene name		1: 188641-192558 +			R	1 FOG: Zn-finger
31	05010	C2H2-type zinc finger	ZFC7		Zinc Finger, C2H2 type 7			4: 219264-221852 +			R	1 FOG: Zn-finger
32	04090	bZIP transcription factor / Basic region leucine zipper	ATF1			Activating Transcription Factor 1 Mol Microbiol 2005 57(3);847-858		2: 1592779-1596069 +	Atf1 regulates induction of thioredoxin genes under oxidative stress condition; null mutation reduced resistanct to tertbutylhydroperoxide,		K	Transcriptional activator FOSB/c-Fos and related bZIP transcription factors
33	06134	bZIP transcription factor / Basic region leucine zipper	BZP1(HXL1)			Basic region leucine Zipper 1 (HAC1 and XBP1-Like gene 1) PLoS Pathog 2011 7(8): e1002177		12: 393790-395721 +	Hxl1 is a downstream factor of Ire1 in Unfolded Protein Response (UPR); involved in ER stress, cell wall stress, thermotolerance, and antifungal drug resistance; is essential for virulence of C. neoformans		K	bZIP transcription factor ATF6
34	04630	bZIP transcription factor / Basic region leucine zipper	YAP2		Yeast AP-1 like protein 2			10: 832746-835947 -			None	None
35	07901	Fungal Zn(2)-Cys(6) binuclear cluster domain / Fungal specific transcription factor domain	FZC29		Fungal Zn(2)-Cys(6) binuclear cluster domain protein 29			12: 219360-223360 +			R	FOG: Transposon-encoded proteins with TYA, reverse transcriptase, integrase domains in various combinations
36	01173	Beta-trefoil DNA-binding domain / p53-like transcription factors / DNA-binding protein LAG-1 (CSL)	PAN1			LAG1 family DNA-binding regulator (PAN1) Cell 2008 135:174-188		5: 1008362-1012851 +	Null mutant displayed decreased melanin production		K	Recombination signal binding protein-J kappa(CBF1, Su(H), HS2NF5)
37	03115	Fungal Zn(2)-Cys(6) binuclear cluster domain / Fungal specific transcription factor domain	FZC46		Fungal Zn(2)-Cys(6) binuclear cluster domain protein 46			8: 84942-87999 +			None	None
38	07924	SRF-type transcription factor (DNA-binding and dimerisation	MCM1	MCM1		FungiDB reserved gene name	MiniChromosome Maintenance 1	13: 38963-43091 +		Transcription factor; involved in cell-type-specific transcription and pheromone response; plays a central role in the formation of both repressor and activator complexes; relocalizes to the cytosol in response to hypoxia	K	Regulator of arginine metabolism and related MADS box-containing transcription factors
39	07435	CCAAT-binding transcription factor (CBF-B/NF-YA) subunit B	HAP2	HAP2		FungiDB reserved gene name	Heme Activator Protein 2	5: 933425-934654 -		Subunit of the Hap2p/3p/4p/5p CCAAT-binding complex; complex is heme-activated and glucose-repressed; complex is a transcriptional activator and global regulator of respiratory gene expression; contains sequences sufficient for both complex assembly and DNA binding	K	CCAAT-binding factor, subunit B (HAP2)
40	02555	Fungal Zn(2)-Cys(6) binuclear cluster domain / Fungal specific transcription factor domain	SIP402			FungiDB reserved gene name		6: 8039-11193 -			None	None
41	04594	Fungal Zn(2)-Cys(6) binuclear cluster domain / Fungal specific transcription factor domain	FZC27		Fungal Zn(2)-Cys(6) binuclear cluster domain protein 27			10: 936830-939691 -			None	None
42	06188	Fungal Zn(2)-Cys(6) binuclear cluster domain	FZC15		Fungal Zn(2)-Cys(6) binuclear cluster domain protein 15			12: 559639-564511 +			None	None
43	05170	Fungal Zn(2)-Cys(6) binuclear cluster domain	PIP2	PIP2			Peroxisome Induction Pathway 2	4: 616042-620071 +		Oleate-specific transcriptional activator of peroxisome proliferation; autoregulatory; contains Zn(2)-Cys(6) cluster domain, forms heterodimer with Oaf1p, binds oleate response elements (OREs), activates beta-oxidation genes; PIP2 has a paralog, OAF1, that arose from the whole genome duplication	None	None
44	02241	Homeodomain-like / Helix-turn-helix domain	HOB5		Homeobox protein 5			6: 821408-821750 -			N/A	N/A
45	06921	Homeobox domain	HOB4		Homeobox protein 4			3: 1518543-1522995 -			A	Poly(A) polymerase and related nucleotidyltransferases
46	05186	GRF zinc finger	GRF1	GRF1			GRF zinc finger transcription factor 1	4: 667858-669215 +		Essential DNA-binding transcription regulator that binds many loci; involved in transcription activation and repression, chromatin silencing, and telomere length maintenance; relocalizes to the cytosol in response to hypoxia; conserved protein with an N-terminal BRCT domain, a central region with homology to the Myb DNA binding domain, and a C-terminal Rap1-specific protein-interaction domain (RC…	Z	Kinesin (KAR3 subfamily)
47	00896	Fungal Zn(2)-Cys(6) binuclear cluster domain / Fungal specific transcription factor domain	FZC34		Fungal Zn(2)-Cys(6) binuclear cluster domain protein 34			5: 1695321-1698465 -			R	FOG: Transposon-encoded proteins with TYA, reverse transcriptase, integrase domains in various combinations
48	00039	C2H2-type zinc finger	ZFC6		Zinc Finger, C2H2 type 6			1: 118380-123586 +			R	1 FOG: Zn-finger
49	07940	Basic region leucine zipper / bZIP transcription factor	BZP5		Basic region leucine Zipper 5			13: 496806-498577 +			None	None
50	06814	Homeobox KN domain	SXI1alpha			Sex Inducer 1alpha Genes Dev 2002 16:3046-3060		5: 185700-188859 +	Sxi1α determines α cell identitiy and regulates progression via the sexual cycle; Sxi1α represses pheromone gene expression.		K	Transcription factor MEIS1 and related HOX domain proteins
51	01454	STE like transcription factor / Zinc-finger double domain / C2H2-type zinc finger	STE12			STE-like transcription factor 12 Mol Microbiology 1997 26(5):951-60		5: 271944-275730 -	Ste12 contains highly conserved homeodomain; involved in mating response; overexpression of STE12 resulted in poor growth		None	None
52	03527	C2H2-type zinc finger / C3HC4-type zinc finger	HEL2	HEL2			Histone E3 Ligase 2	8: 1194367-1198096 -		RING finger ubiquitin ligase (E3); involved in ubiquitylation and degradation of excess histones; interacts with Ubc4p and Rad53p; null mutant sensitive to hydroxyurea (HU); green fluorescent protein (GFP)-fusion protein localizes to the cytoplasm; computational analysis suggests a role as a transcription factor	O	Predicted E3 ubiquitin ligase
53	05255	Fungal Zn(2)-Cys(6) binuclear cluster domain / Fungal specific transcription factor domain	FZC2		Fungal Zn(2)-Cys(6) binuclear cluster domain protein 2			4: 856380-859530 +			None	None
54	05112	Fungal Zn(2)-Cys(6) binuclear cluster domain / Fungal specific transcription factor domain	FZC42		Fungal Zn(2)-Cys(6) binuclear cluster domain protein 42			4: 457875-461034 -			None	None
55	01883	Glucocorticoid receptor-like (DNA-binding domain) / GATA zinc finger	GAT8		GATA transcirption factor 8			11: 1171247-1173092 -			N/A	N/A
56	04353	C2H2-type zinc finger	CLR1			FungiDB reserved gene name		9: 648708-651531 -			R	1 FOG: Zn-finger
57	05375	Helix-loop-helix DNA-binding domain	HLH2		Helix-Loop-Helix protein 2			14: 132411-135310 +			K	Upstream transcription factor 2/L-myc-2 protein
58	03998	SRF-type transcription factor (DNA-binding and dimerisation	RLM1	RLM1		FungiDB reserved gene name	Resistance to Lethality of MKK1P386 overexpression 1	2: 1359857-1362283 -		MADS-box transcription factor; component of the protein kinase C-mediated MAP kinase pathway involved in the maintenance of cell integrity; phosphorylated and activated by the MAP-kinase Slt2p; RLM1 has a paralog, SMP1, that arose from the whole genome duplication	K	MADS box transcription factor
59	00239	bZIP transcription factor / Basic region leucine zipper	YAP1			Yeast AP-1 like protein 1 Fungal Genet Bio 2015 74:1-9 and Cell 2014 159(5): 1168-87		1: 627739-630595 -	Cn yap1Δ mutants are senstive to diverse oxidative stress agents including hydrogen peroxide, t-butylhydroperoxide, diamide and diethylmaleate. Furthermore, deletion of YAP1confers cells resistant to amphotericin B and sensitive to azole drugs including itraconazole, voriconazole, ketoconazole and fluconazole. However, Yap1 is not involved in virulence.		None	None
60	06871	Fungal Zn(2)-Cys(6) binuclear cluster domain / Fungal specific transcription factor domain	FZC41		Fungal Zn(2)-Cys(6) binuclear cluster domain protein 41			5: 20997-24609 +			None	None
61	00156	C2H2-type zinc finger	SP1(CRZ1)	CRZ1		A Novel Specific Protein 1 J Biol Chem 2011 10;286(23):20977-90 Calcineurin-Responsive Zinc finger 1 PLoS one 2012 7(12)e51403)	Calcineurin-Responsive Zinc finger 1	1: 427337-431736 -	Sp1 (Crz1) is a downstream transcription factor of Calcineurin pathway; null mutatin of Sp1 (Crz1) showed increased capsuel production and attenuated virulence; involved in cell wall integrity and membrane stability	Transcription factor, activates transcription of stress response genes; nuclear localization is positively regulated by calcineurin-mediated dephosphorylation; rapidly localizes to the nucleus under blue light stress	R	1 FOG: Zn-finger
62	04268	GRF zinc finger	APN2	APN2			APurinic/apyrimidinic eNdonuclease 2	9: 437289-440005 -		Class II abasic (AP) endonuclease involved in repair of DNA damage; homolog of human HAP1 and E. coli exoIII	L	Apurinic/apyrimidinic endonuclease and related enzymes
63	05420	Zinc-finger double domain / C2H2-type zinc finger	USV101	RGM1			RGM1 (official full name)	14: 261126-264751 -		Putative zinc finger DNA binding transcription factor; contains two N-terminal C2H2 zinc fingers and C-terminal proline rich domain; overproduction impairs cell growth and induces expression of genes involved in monosaccharide catabolism and aldehyde metabolism; regulates expression of of Y' telomeric elements and subtelomeric COS genes; relocalizes to the cytosol in response to hypoxia; RGM1 has…	R	1 FOG: Zn-finger
64	00018	Fungal Zn(2)-Cys(6) binuclear cluster domain	FZC6		Fungal Zn(2)-Cys(6) binuclear cluster domain protein 6			1: 59175-62003 +			None	None
65	03346	bZIP transcription factor	BZP4		Basic region leucine Zipper 4			8: 706174-708222 -			N/A	N/A
66	00514	Glucocorticoid receptor-like (DNA-binding domain) / GATA zinc finger	GAT6		GATA transcirption factor 6			1: 1308940-1312136 -			K	GATA-4/5/6 transcription factors
67	05538	SRR1 domain / C2H2-type zinc finger / DnaJ domain	JJJ1	JJJ1		Cell 2008 135:174-188	J-protein (Type III) 1	14: 587763-591371 +	Jjj1 is DnaJ-like cochaperone and contains U1 snRNA-type Zn finger; null mutant exhibited attenuated virulence in C. neoforman.	Co-chaperone that stimulates the ATPase activity of Ssa1p; required for a late step of ribosome biogenesis; associated with the cytosolic large ribosomal subunit; contains a J-domain; mutation causes defects in fluid-phase endocytosis	O	Molecular chaperone (DnaJ superfamily)
68	03409	"Winged helix" DNA-binding domain / CheY-like / HSF-type DNA-binding	SKN7	SKN7		Infect Imuun 2005 73(8):5022-30	Suppressor of Kre Null 7	8: 881230-885290 -	Skn7 has an important role in the cellular response to oxidative stress; null mutation of Skn7 results in sensitivity to reactive oxygen species and shows less virulence than WT	Nuclear response regulator and transcription factor; physically interacts with the Tup1-Cyc8 complex and recruits Tup1p to its targets; part of a branched two-component signaling system; required for optimal induction of heat-shock genes in response to oxidative stress; involved in osmoregulation; relocalizes to the cytosol in response to hypoxia; SKN7 has a paralog, HMS2, that arose from the who…	T	Sensory transduction histidine kinase
69	06339	Fungal Zn(2)-Cys(6) binuclear cluster domain / Fungal specific transcription factor domain	FZC35		Fungal Zn(2)-Cys(6) binuclear cluster domain protein 35			13: 241012-244094 -			None	None
70	07011	Fungal Zn(2)-Cys(6) binuclear cluster domain / Fungal specific transcription factor domain	FZC22		Fungal Zn(2)-Cys(6) binuclear cluster domain protein 22			12: 761090-764429 +			None	None
71	07506	NF-X1 type zinc finger #3 / R3H domain	FAP1	FAP1		FungiDB reserved gene name	Forms Aploid and Binucleate cells 1	3: 308197-312626 -		1-phosphatidylinositol-3-phosphate 5-kinase; vacuolar membrane kinase that generates phosphatidylinositol (3,5)P2, which is involved in vacuolar sorting and homeostasis	K	Transcription factor NF-X1, contains NFX-type Zn2+-binding and R3H domains
72	04807	Fungal Zn(2)-Cys(6) binuclear cluster domain	FZC8		Fungal Zn(2)-Cys(6) binuclear cluster domain protein 8			10: 344619-346598 +			N/A	N/A
73	02435	PYP-like sensor domain (PAS domain) / Glucocorticoid receptor-like (DNA-binding domain) / GATA zinc finger / AT hook motif	BWC2 (CWC2)			White-Collar transcription factor, Blue-light photoresponsive gene 2 PLoS Biol 3(4):e95 Mol Microbiol 2005 56(2) 480-491		6: 333901-335671 +	BWC2(CWC2) is homologous to white collar 2 gene; null mutation of Bwc2 showed growth defect in response to UV and attenuated virulence; involved in mating response		K	GATA-4/5/6 transcription factors
74	02364	Fungal Zn(2)-Cys(6) binuclear cluster domain	FZC19		Fungal Zn(2)-Cys(6) binuclear cluster domain protein 19			6: 510473-512349 -			None	None
75	03116	"Winged helix" DNA-binding domain / Fork head domain	HCM1	HCM1		FungiDB reserved gene name	High-Copy suppressor of Calmodulin 1	8: 92701-96612 +		Forkhead transcription factor; drives S-phase specific expression of genes involved in chromosome segregation, spindle dynamics, and budding; suppressor of calmodulin mutants with specific SPB assembly defects; telomere maintenance role; regulates replicative lifespan; ortholog of C. elegans lifespan regulator PHA-4	K	Transcription factor of the Forkhead/HNF3 family
76	02877	Zinc-finger double domain / Fungal Zn(2)-Cys(6) binuclear cluster domain	FZC51		Fungal Zn(2)-Cys(6) binuclear cluster domain protein 51			3: 547718-551453 -			None	None
77	00559	bZIP transcription factor / Basic region leucine zipper	BZP3		Basic region leucine Zipper 3			1: 1444436-1445906 +			N/A	N/A
78	03914	Fungal Zn(2)-Cys(6) binuclear cluster domain / Fungal specific transcription factor domain	FZC14		Fungal Zn(2)-Cys(6) binuclear cluster domain protein 14			2: 1172067-1175664 -			T	G protein-coupled receptors
79	00871	bZIP transcription factor / Basic region leucine zipper	CLR3			FungiDB reserved gene name		5: 1766706-1770301 +			K	bZIP transcription factor ATF6
80	06483	Fungal Zn(2)-Cys(6) binuclear cluster domain	FZC25		Fungal Zn(2)-Cys(6) binuclear cluster domain protein 25			13: 634636-637398 +			None	None
81	07797	Putative FMN-binding domain	CRL6			FungiDB reserved gene name		4: 95744-96961 -			None	None
82	05019	Fungal specific transcription factor domain	FZC21		Fungal Zn(2)-Cys(6) binuclear cluster domain protein 21			4: 239984-242712 +			None	None
83	05380	Fungal Zn(2)-Cys(6) binuclear cluster domain / Fungal specific transcription factor domain	FZC44		Fungal Zn(2)-Cys(6) binuclear cluster domain protein 44			14: 144533-148789 +			N/A	N/A
84	04518	Fungal specific transcription factor domain / C2H2-type zinc finger	ZFC5		Zinc Finger, C2H2 type 5			9: 1067078-1069993 +			R	1 FOG: Zn-finger
85	05176	Homeobox domain	HOB3		Homeobox protein 3			4: 637667-640068 +			R	Transcription factor zerknullt and related HOX domain proteins
86	05861	Fork head domain	FKH101			FungiDB reserved gene name		7: 1059010-1063328 -			K	Transcription factor of the Forkhead/HNF3 family
87	00460	Helix-loop-helix DNA-binding domain	LIV1			Lung Infectivity 1 Cell 2008 135:174-188		1: 1191236-1193009 -	Liv1 is bHLH family DNA-binding regulator; involved in lung infectivity		K	Upstream transcription factor 2/L-myc-2 protein
88	02305	Fungal Zn(2)-Cys(6) binuclear cluster domain / Fungal specific transcription factor domain	FZC45		Fungal Zn(2)-Cys(6) binuclear cluster domain protein 45			6: 650365-654372 +			L	Predicted DNA damage inducible protein
89	03849	Fungal specific transcription factor domain / Fungal Zn(2)-Cys(6) binuclear cluster domain	ASG1	ASG1		FungiDB reserved gene name	Activator of Stress Genes 1	2: 1003846-1007653 +		Zinc cluster protein proposed to be a transcriptional regulator; regulator involved in the stress response; null mutants have a respiratory deficiency, calcofluor white sensitivity and slightly increased cycloheximide resistance	None	None
90	01014	C2H2-type zinc finger	ZFC4		Zinc Finger, C2H2 type 4			5: 1433259-1435968 -			R	1 FOG: Zn-finger
91	01858	Homeobox domain	HOB2		Homeobox protein 2			11: 1104365-1107650 +			R	Transcription factor BarH and related HOX domain proteins
92	06719	Fungal Zn(2)-Cys(6) binuclear cluster domain / Fungal specific transcription factor domain	FZC49		Fungal Zn(2)-Cys(6) binuclear cluster domain protein 49			2: 235880-239543 +			None	None
93	04093	Fungal Zn(2)-Cys(6) binuclear cluster domain / Fungal specific transcription factor domain	YRM103			FungiDB reserved gene name		2: 1601566-1604626 -			None	None
94	04176	"Winged helix" DNA-binding domain / HSF-type DNA-binding	HSF2		HSF-type DNA-binding protein 2			9: 201977-207019 -			K	Heat shock transcription factor
95	01431	Homeobox domain	HOB1		Homeobox protein 1			5: 325704-327715 +			R	Transcription factor, contains HOX domain
96	07443	Helix-loop-helix DNA-binding domain	HLH4		Helix-Loop-Helix protein 4			5: 1289709-1293015 -			K	Upstream transcription factor 2/L-myc-2 protein
97	04916	Fungal Zn(2)-Cys(6) binuclear cluster domain	FZC16		Fungal Zn(2)-Cys(6) binuclear cluster domain protein 16			10: 33765-36984 -			N/A	N/A
98	05392	Zinc-finger double domain / C2H2-type zinc finger	ZAP104			Zinc-finger DNA-binding regulator Cell 2008 135:174-188		14: 187883-190963 -	Null mutant showed decreased melanin production and attenuated virulence.		R	1 FOG: Zn-finger
99	02322	Fungal Zn(2)-Cys(6) binuclear cluster domain	FZC17		Fungal Zn(2)-Cys(6) binuclear cluster domain protein 17			6: 614427-617795 +			None	None
100	04012	Fungal Zn(2)-Cys(6) binuclear cluster domain	FZC18		Fungal Zn(2)-Cys(6) binuclear cluster domain protein 18			2: 1395759-1398786 -			None	None
101	00505	Fungal Zn(2)-Cys(6) binuclear cluster domain	FZC28		Fungal Zn(2)-Cys(6) binuclear cluster domain protein 28			1: 1289932-1292529 +			None	None
102	06751	Helix-loop-helix DNA-binding domain	HLH3		Helix-Loop-Helix protein 3			2: 143896-147210 +			None	None
103	04841	Fungal Zn(2)-Cys(6) binuclear cluster domain / Fungal specific transcription factor domain	FZC43		Fungal Zn(2)-Cys(6) binuclear cluster domain protein 43			10: 261010-265486 -			None	None
104	03212	"Winged helix" DNA-binding domain	HCM101		High-Copy suppressor of Calmodulin 101			8: 356692-359003 -			K	Transcription factor of the Forkhead/HNF3 family
105	01626	Zinc finger, ZZ type / Myb-like DNA-binding domain / SWIRM domain	ADA2	ADA2		PLoS Pathog 2011 7(2):e1002411	transcriptional ADAptor 2	11: 455338-458492 -	Ada2 is a member of the Spt-Ada-Gcn5 Acetyltransferase (SAGA) complex that controls gene expression through regulating histone acetylation; null mutation of Ada2 showed reduced capsule production and mating response and attenuated virulence; the deletion of ADA2 leads to growth defect in high thermotolerance and hydrogen peroxide;	Transcription coactivator; component of the ADA and SAGA transcriptional adaptor/HAT (histone acetyltransferase) complexes	B	Histone acetyltransferase complex SAGA/ADA, subunit ADA2
106	03894	Fungal Zn(2)-Cys(6) binuclear cluster domain	PDR802			Binuclear cluster DNA-binding regulator Cell 2008 135:174-188		2: 1117340-1121476 +	Null mutant exhibited attenuated virulence of C. neoformans.		R	FOG: Transposon-encoded proteins with TYA, reverse transcriptase, integrase domains in various combinations
107	02066	Fungal Zn(2)-Cys(6) binuclear cluster domain	FZC13		Fungal Zn(2)-Cys(6) binuclear cluster domain protein 13			6: 1286052-1288587 -			N/A	N/A
108	06818	Fungal Zn(2)-Cys(6) binuclear cluster domain / Fungal specific transcription factor domain	HAP1			Zn2Cys6 transcription factor Cell 2008 135:174-188		5: 175237-178834 +	Hap1 is not involved in melanin and capsule production and thermotolerace and required for virulence of C. neoformans.		None	None
109	05940	C2H2-type zinc finger	ZFC3		Zinc Finger, C2H2 type 3			7: 1272524-1276014 +			R	1 FOG: Zn-finger
110	01948	Fungal Zn(2)-Cys(6) binuclear cluster domain / Fungal specific transcription factor domain	FZC36		Fungal Zn(2)-Cys(6) binuclear cluster domain protein 36			11: 1340909-1344831 +			None	None
111	04804	Helix-loop-helix DNA-binding domain	SRE1			Sterol Regulatory Element-binding protein 1 PLoS Pathog 2007 3(2):e22 Mol Microbiol. 2007 64(3):614-29.		10: 352128-355792 +	Sre1 is sterol regulatory element-binding protein and involved in sterol biosynthesis in response to low oxygen; null mutation of Sre1 showed decreased melanin and attenuated virulence		K	Predicted DNA-binding protein
112	04352	Zinc-finger double domain / C2H2-type zinc finger	ZAP103			Zinc-finger DNA-binding regulator Cell 2008 135:174-188		9: 646799-648585 -	Null mutant is hypervirulent in C. neoformans.		R	1 FOG: Zn-finger
113	03768	Fungal Zn(2)-Cys(6) binuclear cluster domain / Fungal specific transcription factor domain	FZC32		Fungal Zn(2)-Cys(6) binuclear cluster domain protein 32			2: 760555-765108 +			None	None
114	01977	Fungal Zn(2)-Cys(6) binuclear cluster domain	FZC39		Fungal Zn(2)-Cys(6) binuclear cluster domain protein 39			11: 1423168-1424726 -			N/A	N/A
115	04895	Fungal Zn(2)-Cys(6) binuclear cluster domain / Fungal specific transcription factor domain	FZC3		Fungal Zn(2)-Cys(6) binuclear cluster domain protein 3			10: 88628-92636 -			None	None
116	04583	WSTF, HB1, Itc1p, MBD9 motif 2/3 / DDT domain	DDT1		DDT domain protein 1			10: 967114-971562 +			B	Chromatin remodeling complex WSTF-ISWI, large subunit (contains heterochromatin localization, PHD and BROMO domains)
117	01973	Zinc-finger double domain / C2H2-type zinc finger / Fungal specific transcription factor domain	ZFC2		Zinc Finger, C2H2 type 2			11: 1411581-1416287 -			R	1 FOG: Zn-finger
118	02603	Fungal specific transcription factor domain / C2H2-type zinc finger	ZFC1		Zinc Finger, C2H2 type 1			3: 1252214-1254889 +			R	1 FOG: Zn-finger
119	04036	"Winged helix" DNA-binding domain / HSF-type DNA-binding	HSF3		HSF-type DNA-binding protein 3			2: 1460635-1464497 +			K	Heat shock transcription factor
120	06156	Fungal Zn(2)-Cys(6) binuclear cluster domain / Fungal specific transcription factor domain	FZC7		Fungal Zn(2)-Cys(6) binuclear cluster domain protein 7			12: 450393-454538 +			None	None
121	03431	Fungal Zn(2)-Cys(6) binuclear cluster domain / Fungal specific transcription factor domain	FZC48		Fungal Zn(2)-Cys(6) binuclear cluster domain protein 48			8: 932701-935470 +			None	None
122	07922	Fungal Zn(2)-Cys(6) binuclear cluster domain / Fungal specific transcription factor domain	FZC4		Fungal Zn(2)-Cys(6) binuclear cluster domain protein 4			13: 25580-28305 -			None	None
123	00031	Fungal Zn(2)-Cys(6) binuclear cluster domain / Fungal specific transcription factor domain	MLR1			FungiDB reserved gene name		1: 92930-96641 -			None	None
124	03018	Fungal Zn(2)-Cys(6) binuclear cluster domain / Fungal specific transcription factor domain	ASG101			FungiDB reserved gene name		3: 194421-198040 -			None	None
125	04263	Glucocorticoid receptor-like (DNA-binding domain) / Basic region leucine zipper / bZIP transcription factor / GATA zinc finger	BZP2		Basic region leucine Zipper 2			9: 427016-429578 -			K	GATA-4/5/6 transcription factors
126	01708	GATA zinc finger	GAT7		GATA transcirption factor 7			11: 672177-675681 +			K	GATA-4/5/6 transcription factors
127	00332	Fungal Zn(2)-Cys(6) binuclear cluster domain	SIP4	SIP4			SNF1-Interacting Protein 4	1: 848448-853120 -		C6 zinc cluster transcriptional activator; binds to the carbon source-responsive element (CSRE) of gluconeogenic genes; involved in the positive regulation of gluconeogenesis; regulated by Snf1p protein kinase; localized to the nucleus	T	ACK and related non-receptor tyrosine kinases
128	07724	Copper fist DNA binding domain	CUF1	CUP2		Copper-dependent transcription factor 1 J Clin Invest 2007 117(3):794-802	Copper-regulated protein 2	8: 721568-725406 -	Cuf1 is copper-dependent transcription factor; null mutation of Cuf1 results in defect in growth and melanin production and exhibits attenuated virulence.	Copper-binding transcription factor; activates transcription of the metallothionein genes CUP1-1 and CUP1-2 in response to elevated copper concentrations; required for regulation of copper genes in response to DNA-damaging reagents; CUP2 has a paralog, HAA1, that arose from the whole genome duplication	None	None
129	03902	Fungal Zn(2)-Cys(6) binuclear cluster domain/PAS fold	RDS2	RDS2			Regulator of Drug Sensitivity 2	2: 1136433-1139165 -		Transcription factor involved in regulating gluconeogenesis; also involved in the regulation of glyoxylate cycle genes; member of the zinc cluster family of proteins; confers resistance to ketoconazole	None	None
130	03366	Zinc-finger double domain / C2H2-type zinc finger	ZNF2			Zinc-Finger protein, C2H2 type PLoS Genet 2010 13;6(5):e1000953		8: 755992-763369 +	Znf2 is a key regulator of same- and opposite-sex mating; null mutation of Znf2 showed reduced unisexual and bisexual mating and increased pathogenicity.		R	1 FOG: Zn-finger
131	05222	C2H2-type zinc finger / Zinc-finger double domain	NRG1	NRG1		Eukaryot Cell 2006 5(7):1147-56	Negative regulator of Glucose-repressed genes	4: 770751-773463 +	Nrg1 is a putative transcription factor gene regulated by the cyclic AMP (cAMP); null mutation of Nrg1 showed delayed capsule production and mating; regulates gene expression involved in catabohydrate metabolism and substrate oxidation.		R	1 FOG: Zn-finger
132	05049	Fungal Zn(2)-Cys(6) binuclear cluster domain / Fungal specific transcription factor domain	PIP201		PIP2 paralogous protein 01			4: 303765-306897 -			R	FOG: Transposon-encoded proteins with TYA, reverse transcriptase, integrase domains in various combinations
133	02516	Helix-loop-helix DNA-binding domain	HLH5		Helix-Loop-Helix protein 5			112370-115454 +			K	Transcriptional repressors of the hairy/E(spl) family (contains HLH)
134	04774	Fungal Zn(2)-Cys(6) binuclear cluster domain / Fungal specific transcription factor domain	FZC26		Fungal Zn(2)-Cys(6) binuclear cluster domain protein 26			10: 436887-441883 -			None	None
135	03059	Fungal Zn(2)-Cys(6) binuclear cluster domain	FZC9		Fungal Zn(2)-Cys(6) binuclear cluster domain protein 9			3: 94045-98324 -			None	None
136	00193	Glucocorticoid receptor-like (DNA-binding domain) / GATA zinc finger	GAT1			GATA transcirption factor 1 Fungal Genet Bio 2011 48(2):192-9 Genetics 2011 188(2):309-23		1: 521601-527076 -	Gat1 is a GATA-type transcription activator that regulates nitrogen uptake and metabolism in C. neoformans; null mutation of Gat1 exhibited growht defect in amino acid as sole nitrogen source (except: argine or proline); Gat1 regulates genes involved in ergosterol biosynthesis, iron uptake, cell wall organization and capsule biosynthesis.		K	GATA-4/5/6 transcription factors
137	03336	Fungal Zn(2)-Cys(6) binuclear cluster domain / Fungal specific transcription factor domain	FZC50		Fungal Zn(2)-Cys(6) binuclear cluster domain protein 50			8: 678233-682448 +			None	None
138	03086	Fungal Zn(2)-Cys(6) binuclear cluster domain / Fungal specific transcription factor domain	FZC20		Fungal Zn(2)-Cys(6) binuclear cluster domain protein 20			8: 16125-18956 +			N/A	N/A
139	03229	Homeobox domain / Homeobox KN domain	YOX101			FungiDB reserved gene name		8: 394995-397162 -			R	Transcription factor, contains HOX domain
140	01841	Glucocorticoid receptor-like (DNA-binding domain) / GATA zinc finger	GLN3			FungiDB reserved gene name		11: 1052774-1054169 +			N/A	N/A
141	02476	Fungal Zn(2)-Cys(6) binuclear cluster domain / Fungal specific transcription factor domain	YRM101			FungiDB reserved gene name		6: 213494-217758 +			None	None
142	05153	Glucocorticoid receptor-like (DNA-binding domain) / GATA zinc finger / AT hook motif	GAT5		GATA transcirption factor 5			4: 568900-572352 +			K	GATA-4/5/6 transcription factors
143	02700	C2H2-type zinc finger	ZFC8		Zinc Finger, C2H2 type 8			3: 970996-976412 -			R	1 FOG: Zn-finger
144	04586	Homeobox domain	HOB7		Homeobox protein 7			10: 957663-961518 +			R	Transcription factor, contains HOX domain
145	02723	Fungal Zn(2)-Cys(6) binuclear cluster domain / Fungal specific transcription factor domain	FZC23		Fungal Zn(2)-Cys(6) binuclear cluster domain protein 23			3: 903267-906581 -			None	None
146	03741	Fungal Zn(2)-Cys(6) binuclear cluster domain / AT hook motif	FZC31		Fungal Zn(2)-Cys(6) binuclear cluster domain protein 31			2: 672326-673454 +			None	None
147	04457	Fungal Zn(2)-Cys(6) binuclear cluster domain / AT hook motif	FZC30		Fungal Zn(2)-Cys(6) binuclear cluster domain protein 30			9: 912988-915929 +			N/A	N/A
148	06283	Homeodomain-like	LIV4			Lung Infectivity 4 Cell 2008 135:174-188		13: 90772-93009 -	Liv4 is a transcription factor and involved in lung infectivity		K	RNA polymerase I termination factor, Myb superfamily
149	07411	C5HC2 zinc finger / PHD-finger / ARID/BRIGHT DNA binding	RUM1			FungiDB reserved gene name		5: 256515-263236 +			R	DNA-binding protein jumonji/RBP2/SMCY, contains JmjC domain
150	04836	Fungal Zn(2)-Cys(6) binuclear cluster domain / Fungal specific transcription factor domain	FZC10		Fungal Zn(2)-Cys(6) binuclear cluster domain protein 10			10: 276216-280744 +			None	None
151	00841	Fungal Zn(2)-Cys(6) binuclear cluster domain / Fungal specific transcription factor domain	FZC40		Fungal Zn(2)-Cys(6) binuclear cluster domain protein 40			1: 2226189-2229192 -			None	None
152	06223	MIZ/SP-RING zinc finger	MIZ1		MIZ/SP-RING zinc finger protein 1			12: 670335-673933 -			K	Zn-finger transcription factor
153	00830	Fungal Zn(2)-Cys(6) binuclear cluster domain / Fungal specific transcription factor domain	FZC38		Fungal Zn(2)-Cys(6) binuclear cluster domain protein 38			1: 2201607-2205617 +			None	None
154	01551	Glucocorticoid receptor-like (DNA-binding domain) / GATA zinc finger	GAT201			GATA transcirption factor 201 Cell 2008 135:174-188		11: 260426-262535 -	GAT201 encodes a GATA-family zinc finger DNA-binding transcription regulator; null mutation of Gat201 showed decreased capsule production and enhanced melanin; deletion of GAT201 induced severe virulence		K	GATA-4/5/6 transcription factors
155	04908	bZIP transcription factor / Basic region leucine zipper	CLR4			FungiDB reserved gene name		10: 53587-56053 +			None	None
156	00883	Fungal Zn(2)-Cys(6) binuclear cluster domain						5: 1733585-1736673 +			None	None
157	01317	Helix-loop-helix DNA-binding domain		CBF1			Centromere Binding Factor 1	5: 608062-609222 -		Basic helix-loop-helix (bHLH) protein; forms homodimer to bind E-box consensus sequence CACGTG present at MET gene promoters and centromere DNA element I (CDEI); affects nucleosome positioning at this motif; associates with other transcription factors such as Met4p and Isw1p to mediate transcriptional activation or repression; associates with kinetochore proteins, required for chromosome segregat…	K	Helix loop helix transcription factor EB
158	02134	SWIRM domain / Zinc finger, ZZ type / Myb-like DNA-binding domain / GATA Zinc finger		RSC8			Remodel the Structure of Chromatin 8	6: 1108118-1110423 -		Component of the RSC chromatin remodeling complex; essential for viability and mitotic growth; homolog of SWI/SNF subunit Swi3p, but unlike Swi3p, does not activate transcription of reporters	B	Chromatin remodeling factor subunit and related transcription factors
159	02671	Myb-like DNA-binding domain		CEF1			CErevisiae homolog of cdc Five 1	3: 1063809-1066903 -		Essential splicing factor; associated with Prp19p and the spliceosome, contains an N-terminal c-Myb DNA binding motif necessary for cell viability but not for Prp19p association, evolutionarily conserved and homologous to S. pombe Cdc5p	AD	mRNA splicing protein CDC5 (Myb superfamily)
160	02698	SGT1 protein						3: 982596-985938 -			K	MADS box transcription factor
161	02936	CCR4-Not complex component, Not1 // RNA polymerase Rpb3/Rpb11 dimerization domain		CDC39			Cell Division Cycle 39	3: 400068-407952 +		Component of the CCR4-NOT1 core complex; this complex has multiple roles in regulating mRNA levels including regulation of transcription and destabilizing mRNAs by deadenylation; basal transcription factor	O	Mitochondrial processing peptidase, beta subunit, and related enzymes (insulinase superfamily)
162	03129	Zinc finger, C2H2 type		PZF1			Putative Zinc Finger 1	8: 136634-138558 -		Transcription factor IIIA (TFIIIA); essential DNA binding protein required for transcription of 5S rRNA by RNA polymerase III; not involved in transcription of other RNAP III genes; nine conserved zinc fingers; may also bind 5S rRNA	R	1 FOG: Zn-finger
163	03261	Zinc finger, C2H2 type						8: 511566-512954 +			R	Zn finger protein
164	03790	APSES domain						2: 821890-823815 +			None	None
165	03826	Zinc finger, C2H2 type // MOZ/SAS family // M protein trans acting positive regulator (MGA) HTH domain		ESA1			Essential SAS2-related acetyltransferase	2: 941812-944137 -		Catalytic subunit of the histone acetyltransferase complex (NuA4); acetylates four conserved internal lysines of histone H4 N-terminal tail and can acetylate histone H2A; master regulator of cellular acetylation balance; required for cell cycle progression and transcriptional silencing at the rDNA locus and regulation of autophagy; human ortholog TIP60/KAT5 is implicated in cancer and other disea…	B	Histone acetyltransferase (MYST family)
166	04023	Fungal Zn(2)-Cys(6) binuclear cluster domain						2: 1422860-1426076 -			None	None
167	04130	Fungal Zn(2)-Cys(6) binuclear cluster domain						9: 82576-85771 -			None	None
168	04226	SART-1 family		SNU66			Small NUclear ribonucleoprotein associated 66	9: 340621-342992 +		Component of the U4/U6.U5 snRNP complex; involved in pre-mRNA splicing via spliceosome; also required for pre-5S rRNA processing and may act in concert with Rnh70p; has homology to human SART-1	A	U4/U6.U5 snRNP associated protein
169	04600	Toprim domain / DNA topoisomerase / GRF zinc finger / Zinc knuckle		TOP3			TOPoisomerase 3	10: 918757-923531 +		DNA Topoisomerase III; conserved protein that functions in a complex with Sgs1p and Rmi1p to relax single-stranded negatively-supercoiled DNA preferentially; DNA catenation/decatenation activity stimulated by RPA and Sgs1p-Top2p-Rmi1p; involved in telomere stability and regulation of mitotic recombination	L	DNA topoisomerase III alpha
170	04798	bZIP transcription factor / Basic region leucine zipper						10: 372580-374646 +			None	None
171	04864	Glucocorticoid receptor-like (DNA-binding domain) / GATA zinc finger	CIR1			Cryptococcusiron regulator 1 PLoS Biol 2006 4(12):e410		10: 173117-177765 +	Cir1 is a iron-responsive transcription factor that controls iron uptake; the null mutation of Cir1 leads to decreased capsule formation and increased melanin production, and growth defect in host physiological temperature; null mutant reduced virulence in C. neoformans		K	GATA-4/5/6 transcription factors
172	05311	Zinc finger, C2H2 type						4: 1014903-1018325 -			R	C2H2 Zn-finger protein
173	05436	helix-turn-helix, Psq domain / DDE superfamily endonuclease						14: 307520-309192 +			BD	DNA-binding centromere protein B (CENP-B)
174	05535	"Winged helix" DNA-binding domain / FHA domain / Fork head domain		FHL1			Fork Head-Like 1	14: 580144-584439 -		Regulator of ribosomal protein (RP) transcription; has forkhead associated domain that binds phosphorylated proteins; recruits coactivator Ifh1p or corepressor Crf1p to RP gene promoters; also has forkhead DNA-binding domain though in vitro DNA binding assays give inconsistent results; computational analyses suggest it binds DNA directly at highly active RP genes and indirectly through Rap1p moti…	K	Transcription factor of the Forkhead/HNF3 family
175	06097	Fungal specific transcription factor domain / Fungal Zn(2)-Cys(6) binuclear cluster domain						12: 298367-301990 +			None	None
176	06252	Fungal specific transcription factor domain / Fungal Zn(2)-Cys(6) binuclear cluster domain						12: 746679-749712 +			None	None
177	06327	Zinc finger, C2H2 type / Zinc-finger double domain		MIG1			Multicopy Inhibitor of GAL gene expression 1	13: 201074-205154 +		Transcription factor involved in glucose repression; sequence specific DNA binding protein containing two Cys2His2 zinc finger motifs; regulated by the SNF1 kinase and the GLC7 phosphatase; regulates filamentous growth along with Mig2p in response to glucose depletion; shuttles between cytosol and nucleus depending on external glucose levels and its phosphorylation state	R	1 FOG: Zn-finger
178	07460	"Winged helix" DNA-binding domain / HSF-type DNA-binding		HSF1			Heat Shock transcription Factor 1	2: 36966-39612 +		Trimeric heat shock transcription factor; activates multiple genes in response to highly diverse stresses, including hyperthermia; recognizes variable heat shock elements (HSEs) consisting of inverted NGAAN repeats; monitors translational status of cell at the ribosome through an RQC (Ribosomal Quality Control)-mediated translation-stress signal; involved in diauxic shift; posttranslationally reg…	K	Heat shock transcription factor
