# Supplementary material for: Systematic functional profiling of transcription factor networks in Cryptococcus neoformans
Source: Nat Commun. 2015 Apr 7;6:6757. doi: 10.1038/ncomms7757 (PMC4391232; doi:10.1038/ncomms7757)
Supplement: Supplementary Data 2 — List of primers used for constructing the TF mutant library [file ncomms7757-s3.xlsx]

## Sheet: Gene disruption primers
Supplementary Data 2. List of primers used for constructing TF mutant library
	H99 locus tag (Broad ID)	Cn gene name	Primer name	Primer description	Primer sequence (5'-3')
1	CNAG_03132	FZC5	L1	CNAG_03132 5’ flanking region primer 1	GCGTGGCATTTAGAGAGTG
			L2	CNAG_03132 5’ flanking region primer 2	TCACTGGCCGTCGTTTTACGAGCGTATTGGATGAGGAG
			R1	CNAG_03132 3’ flanking region primer 1	CATGGTCATAGCTGTTTCCTGAAACCTCGCTTTGAGACG
			R2	CNAG_03132 3’ flanking region primer 2	TGACGAAGCGACAGAATC
			SO	CNAG_03132 diagnostic screening primer, pairing with B79	CCCAAACACTATTATCGCAG
			PO	CNAG_03132 Southern blot probe primer	TACTCGTATGAATCGGCG
			STM	NAT#5 STM primer	TGCTAGAGGGCGGGAGAGTT
			STM common	STM common primer	GCATGCCCTGCCCCTAAGAATTCG
2	CNAG_05380	FZC44	L1	CNAG_05380 5’ flanking region primer 1	CCTACTGCTTGGCACATTAC
			L2	CNAG_05380 5’ flanking region primer 2	CTGGCCGTCGTTTTACCGTCGTTTCTTTTTGGGAG
			R1	CNAG_05380 3’ flanking region primer 1	GTCATAGCTGTTTCCTGTCCATCTCCAGTCTGTGAAC
			R2	CNAG_05380 3’ flanking region primer 2	CGCTTCTTAGGACCTCACTC
			SO	CNAG_05380 diagnostic screening primer, pairing with B79	TCTGAAGGCGGAATCTGGAC
			PO	CNAG_05380 Southern blot probe primer	GGAGCAAGGAACTAAAGATGGTAG
			STM	NAT#5 STM primer	TGCTAGAGGGCGGGAGAGTT
			STM common	STM common primer	GCATGCCCTGCCCCTAAGAATTCG
3	CNAG_06719	FZC49	L1	CNAG_06719 5’ flanking region primer 1	TCGCCAACTGAACAAACCCC
			L2	CNAG_06719 5’ flanking region primer 2	CTGGCCGTCGTTTTACTCCCGCCTAACACTTTCGTG
			R1	CNAG_06719 3’ flanking region primer 1	GTCATAGCTGTTTCCTGTGTCAAGCCATAAAGAGCC
			R2	CNAG_06719 3’ flanking region primer 2	CTGATAGTTTTGCCACTTGC
			SO	CNAG_06719 diagnostic screening primer, pairing with B79	AATACCCTCCTTACTTCCCCGC
			PO	CNAG_06719 Southern blot probe primer	GTAAAAGTTTGGGCGTGG
			STM	NAT#5 STM primer	TGCTAGAGGGCGGGAGAGTT
			STM common	STM common primer	GCATGCCCTGCCCCTAAGAATTCG
4	CNAG_04093	YRM103	L1	CNAG_04093 5’ flanking region primer 1	TCCAGGCGTATTCATCCCAG
			L2	CNAG_04093 5’ flanking region primer 2	CTGGCCGTCGTTTTACAAGGATTGTGACCTCAGGCTCG
			R1	CNAG_04093 3’ flanking region primer 1	GTCATAGCTGTTTCCTGATGTTTCTCCTCCAGAGCC
			R2	CNAG_04093 3’ flanking region primer 2	GCAAGAACCAAATGACAGC
			SO	CNAG_04093 diagnostic screening primer, pairing with B79	ATCATTCCTCTGACAAGTCGGGCG
			PO	CNAG_04093 Southern blot probe primer	ATGTGTCCTGGATGGCTTG
			STM	NAT#5 STM primer	TGCTAGAGGGCGGGAGAGTT
			STM common	STM common primer	GCATGCCCTGCCCCTAAGAATTCG
5	CNAG_04518	ZFC5	L1	CNAG_04518 5’ flanking region primer 1	TGTCCTTTCTTGTGACCG
			L2	CNAG_04518 5’ flanking region primer 2	TCACTGGCCGTCGTTTTACCAGTAACGAAGAACGCAATC
			R1	CNAG_04518 3’ flanking region primer 1	CATGGTCATAGCTGTTTCCTGCACAAGCCACGATTATTGC
			R2	CNAG_04518 3’ flanking region primer 2	TGTATCTGTGTGTGGACTGC
			SO	CNAG_04518 diagnostic screening primer, pairing with B79	ACACAAAGGGAGGAATGC
			PO	CNAG_04518 Southern blot probe primer	CATACACTGTGCCACGAAC
			STM	NAT#6 STM primer	ATAGCTACCACACGATAGCT
			STM common	STM common primer	GCATGCCCTGCCCCTAAGAATTCG
6	CNAG_01858	HOB2	L1	CNAG_01858 5’ flanking region primer 1	TCTTCAGGAACATAGGATGG
			L2	CNAG_01858 5’ flanking region primer 2	TCACTGGCCGTCGTTTTACGAGATTGTTGGGAGGATTG
			R1	CNAG_01858 3’ flanking region primer 1	CATGGTCATAGCTGTTTCCTGGGGCGAATAAGGTTTCTG
			R2	CNAG_01858 3’ flanking region primer 2	TGTTTTCGCTCATCCGTC
			SO	CNAG_01858 diagnostic screening primer, pairing with B79	AACACAGCGGAATGACCTC
			PO	CNAG_01858 Southern blot probe primer	CACTTGGTTCATTGCTGG
			STM	NAT#43 STM primer	CCAGCTACCAATCACGCTAC
			STM common	STM common primer	GCATGCCCTGCCCCTAAGAATTCG
7	CNAG_02305	FZC45	L1	CNAG_02305 5’ flanking region primer 1	CCAGAAGGATGTGATACTGAGG
			L2	CNAG_02305 5’ flanking region primer 2	CTGGCCGTCGTTTTACGAAATCGTTCTGAAACTGCG
			R1	CNAG_02305 3’ flanking region primer 1	GTCATAGCTGTTTCCTGATCGTTCACAGGCTCAAGGCTG
			R2	CNAG_02305 3’ flanking region primer 2	GAGGTCATTAGAGGGTATTTGC
			SO	CNAG_02305 diagnostic screening primer, pairing with B79	GCGTGGCGAATACATACAG
			PO	CNAG_02305 Southern blot probe primer	AGGTGCTACAAAGACTCGG
			STM	NAT#58 STM primer	CGCAAAATCACTAGCCCTATAGCG
			STM common	STM common primer	GCATGCCCTGCCCCTAAGAATTCG
8	CNAG_06156	FZC7	L1	CNAG_06156 5’ flanking region primer 1	AAGATAGCACCTCCGACAG
			L2	CNAG_06156 5’ flanking region primer 2	GCTCACTGGCCGTCGTTTTACGCTGTTGCGAAAGATAAAGG
			R1	CNAG_06156 3’ flanking region primer 1	CATGGTCATAGCTGTTTCCTGCCAGGAATGAACTACCAAGG
			R2	CNAG_06156 3’ flanking region primer 2	TTGAAGCAGGACTCTCCAC
			SO	CNAG_06156 diagnostic screening primer, pairing with B79	TGCTTGTCGTTTGGTTAGG
			PO	CNAG_06156 Southern blot probe primer	GGTGAAAATGACGGTCCAG
			STM	NAT#119 STM primer	CTCCCCACATAAAGAGAGCTAAAC
			STM common	STM common primer	GCATGCCCTGCCCCTAAGAATTCG
9	CNAG_06188	FZC15	L1	CNAG_06188 5’ flanking region primer 1	CTCTTGTCTTCTGCCTATTCC
			L2	CNAG_06188 5’ flanking region primer 2	CTGGCCGTCGTTTTACGGACATAGTGAAACTGGGG
			R1	CNAG_06188 3’ flanking region primer 1	GTCATAGCTGTTTCCTG TCATCCTCCGACTCTAAACTG
			R2	CNAG_06188 3’ flanking region primer 2	GTTTTCCTACTTTTGTGGGC
			SO	CNAG_06188 diagnostic screening primer, pairing with B79	AGAAGACGACTGTGGTAGGC
			PO	CNAG_06188 Southern blot probe primer	GAGTCAGCAGCAGAAGATTC
			STM	NAT#122 STM primer	ACAGCTCCAAACCTCGCTAAACAG
			STM common	STM common primer	GCATGCCCTGCCCCTAAGAATTCG
10	CNAG_05785	STB4	L1	CNAG_05785 5’ flanking region primer 1	CATTTCTACTTGGTTGCCG
			L2	CNAG_05785 5’ flanking region primer 2	CTGGCCGTCGTTTTACAGGAGAAAGTGATGGTCGGC
			R1	CNAG_05785 3’ flanking region primer 1	GTCATAGCTGTTTCCTGTTATCGTGAGCCTTCAAGCCCC
			R2	CNAG_05785 3’ flanking region primer 2	CCATTGTAGATGTCGGTTACG
			SO	CNAG_05785 diagnostic screening primer, pairing with B79	TTGCGGTCTTTGTCCCTTGTGG
			PO	CNAG_05785 Southern blot probe primer	TTCTCCACTTGCTCGCCTATCCTC
			STM	NAT#125 STM primer	CGCTACAGCCAGCGCGCGCAAGCG
			STM common	STM common primer	GCATGCCCTGCCCCTAAGAATTCG
11	CNAG_05019	FZC21	L1	CNAG_05019 5’ flanking region primer 1	AACCACCACAATGTCTTCAG
			L2	CNAG_05019 5’ flanking region primer 2	GCTCACTGGCCGTCGTTTTACAGACCCTTGTTTGGTTCTG
			R1	CNAG_05019 3’ flanking region primer 1	CATGGTCATAGCTGTTTCCTGAGTGGAGAGGGAGAGCAATG
			R2	CNAG_05019 3’ flanking region primer 2	TTTACGAAGAGCAGCGAC
			SO	CNAG_05019 diagnostic screening primer, pairing with B79	AGATAGCAACGGCTTTGG
			PO	CNAG_05019 Southern blot probe primer	CGCAAAAGGGAAGATGGATA
			STM	NAT#150 STM primer	ACATACACCCCCATCCCCCC
			STM common	STM common primer	GCATGCCCTGCCCCTAAGAATTCG
12	CNAG_02877	FZC51	L1	CNAG_02877 5’ flanking region primer 1	GTTTACCATTTCACCGCC
			L2	CNAG_02877 5’ flanking region primer 2	TCACTGGCCGTCGTTTTACTGATGAGGATACATTCGGAG
			R1	CNAG_02877 3’ flanking region primer 1	CATGGTCATAGCTGTTTCCTGGGCTTCAACAATCACCATTC
			R2	CNAG_02877 3’ flanking region primer 2	ACGAAAAGCGGATAGCAG
			SO	CNAG_02877 diagnostic screening primer, pairing with B79	AGCCTTATTATGACCAACCC
			PO	CNAG_02877 Southern blot probe primer	CAAGTTCCTTTGCCTACACC
			STM	NAT#159 STM primer	ACGCACCAGACACACAACCAG
			STM common	STM common primer	GCATGCCCTGCCCCTAAGAATTCG
13	CNAG_00039	ZFC6	L1	CNAG_00039 5’ flanking region primer 1	TCACTCTTTCGGGGCATCAG
			L2	CNAG_00039 5’ flanking region primer 2	CTGGCCGTCGTTTTACCTAACTGGGGATGAAATGTCTG
			R1	CNAG_00039 3’ flanking region primer 1	GTCATAGCTGTTTCCTGGGGGAAGAGCAGAAAGAGTAAC
			R2	CNAG_00039 3’ flanking region primer 2	GCAATCGTAAACAACACCCTTG
			SO	CNAG_00039 diagnostic screening primer, pairing with B79	CGTCTGTCGTTTATCGGTTG
			PO1	CNAG_00039 Southern blot probe primer	ACCCTGTAACATTTGTCCG
			PO2	CNAG_00039 Southern blot probe primer	ACTTACCCTTCACGCCAAG
			STM	NAT#177 STM primer	CACCAACTCCCCATCTCCAT
			STM common	STM common primer	GCATGCCCTGCCCCTAAGAATTCG
14	CNAG_03116	HCM1	L1	CNAG_00039 5’ flanking region primer 1	AGACATTGGGCTTGACGGTG
			L2	CNAG_00039 5’ flanking region primer 2	TCACTGGCCGTCGTTTTACACGAGTTGGAGAGGGGTTAC
			R1	CNAG_00039 3’ flanking region primer 1	CATGGTCATAGCTGTTTCCTGTAGAAAGGAATCGGGGAC
			R2	CNAG_00039 3’ flanking region primer 2	GGAGAACGAAAACAAAGTGC
			SO	CNAG_00039 diagnostic screening primer, pairing with B79	GGTTCTTGTTTATGCCCTG
			PO	CNAG_00039 Southern blot probe primer	AACGAGGGTAGATTGCGTCG
			STM	NAT#177 STM primer	CACCAACTCCCCATCTCCAT
			STM common	STM common primer	GCATGCCCTGCCCCTAAGAATTCG
15	CNAG_01014	ZFC4	L1	CNAG_01014 5’ flanking region primer 1	TATCGCCGACATCTCTCAG
			L2	CNAG_01014 5’ flanking region primer 2	TCACTGGCCGTCGTTTTACTTTAGGACGGAGGGGATTG
			R1	CNAG_01014 3’ flanking region primer 1	CATGGTCATAGCTGTTTCCTGGAGCCGAATCAGGAAATC
			R2	CNAG_01014 3’ flanking region primer 2	CGCAGGCTTTTCTACTCTC
			SO	CNAG_01014 diagnostic screening primer, pairing with B79	cgcgcggccgcGAAAACCTCCACAGAGCAG
			PO1	CNAG_01014 Southern blot probe primer	TTGCTTGCTGTCTCGTAAC
			PO2	CNAG_01014 Southern blot probe primer	GATTTCCTGATTCGGCTC
			STM	NAT#210 STM primer	CTAGAGCCCGCCACAACGCT
			STM common	STM common primer	GCATGCCCTGCCCCTAAGAATTCG
16	CNAG_06762	GAT204	L1	CNAG_06762 5’ flanking region primer 1	TGGGTGAGAGAAAGATGTCAG
			L2	CNAG_06762 5’ flanking region primer 2	TCACTGGCCGTCGTTTTACTGTGAGTGGTTGTGCTGTGG
			R1	CNAG_06762 3’ flanking region primer 1	CATGGTCATAGCTGTTTCCTGGGCTCATAGGTGTTGTAACG
			R2	CNAG_06762 3’ flanking region primer 2	AGTATTCGGTGGTGACAAAG
			SO	CNAG_06762 diagnostic screening primer, pairing with B79	TGGGTGAGAGAAAGATGTCAG
			PO	CNAG_06762 Southern blot probe primer	TGTTCCACCCCTTGCTAAC
			STM	NAT#218 STM primer	CTCCACATCCATCGCTCCAA
			STM common	STM common primer	GCATGCCCTGCCCCTAAGAATTCG
17	CNAG_04630	BAP2	L1	CNAG_04630 5’ flanking region primer 1	ATGGAAGGACTTTGACGG
			L2	CNAG_04630 5’ flanking region primer 2	TCACTGGCCGTCGTTTTACTGACTCACACTTGATTCTCCC
			R1	CNAG_04630 3’ flanking region primer 1	GATGGTCATAGCTGTTTCCTGCTCATTTTCCCTTTCGTCG
			R2	CNAG_04630 3’ flanking region primer 2	TAAAGGAATGCGGCTGAG
			SO	CNAG_04630 diagnostic screening primer, pairing with B79	CCAACAGCAACTTCGTTTC
			PO	CNAG_04630 Southern blot probe primer	TCTCTTCTCCTTGGAACTGAG
			STM	NAT#218 STM primer	CTCCACATCCATCGCTCCAA
			STM common	STM common primer	GCATGCCCTGCCCCTAAGAATTCG
18	CNAG_03401	GAT203	L1	CNAG_03401 5’ flanking region primer 1	TTCCTCGTCCAAGTAAACC
			L2	CNAG_03401 5’ flanking region primer 2	GCTCACTGGCCGTCGTTTTACAATCTCGCAAACCGCACACG
			R1	CNAG_03401 3’ flanking region primer 1	CATGGTCATAGCTGTTTCCTGAGCGCGAACAGGGAAATACACC
			R2	CNAG_03401 3’ flanking region primer 2	TCGTGTAGGAATGGGTAG
			SO	CNAG_03401 diagnostic screening primer, pairing with B79	TGGTCTCCCCGACGATTTAC
			PO	CNAG_03401 Southern blot probe primer	TATGGTCAGGAGGAAGCAG
			STM	NAT#220 STM primer	CAGATCTCGAACGATACCCA
			STM common	STM common primer	GCATGCCCTGCCCCTAAGAATTCG
19	CNAG_04594	FZC27	L1	CNAG_04594 5’ flanking region primer 1	TGGCATCGTGCTGTTACAAGTC
			L2	CNAG_04594 5’ flanking region primer 2	GCTCACTGGCCGTCGTTTTACATTTGCGGATGGACCTGCCTTAGG
			R1	CNAG_04594 3’ flanking region primer 1	CATGGTCATAGCTGTTTCCTGATCAGGATTCAGGACACGAC
			R2	CNAG_04594 3’ flanking region primer 2	TTTGGTTCTCTCTCCCAC
			SO	CNAG_04594 diagnostic screening primer, pairing with B79	ATTGCTTGAGACCAGCGTC
			PO	CNAG_04594 Southern blot probe primer	ACGGTTGCTTTGCTATGC
			STM	NAT#220 STM primer	CAGATCTCGAACGATACCCA
			STM common	STM common primer	GCATGCCCTGCCCCTAAGAATTCG
20	CNAG_07901	FZC29	L1	CNAG_07901 5’ flanking region primer 1	ACTCACCTTCCCGCTTTAG
			L2	CNAG_07901 5’ flanking region primer 2	CTGGCCGTCGTTTTACGTTTGAGTTGAGGTTGCG
			R1	CNAG_07901 3’ flanking region primer 1	GTCATAGCTGTTTCCTGAGAATGTTGATGGTAGCGG
			R2	CNAG_07901 3’ flanking region primer 2	TCCACCGAAGAAACTGAAG
			SO	CNAG_07901 diagnostic screening primer, pairing with B79	GGGATTTGGATACGCTTG
			PO	CNAG_07901 Southern blot probe primer	TTGCGGTGGGAAAGTATC
			STM	NAT#225 STM primer	CCATAGAACTAGCTAAAGCA
			STM common	STM common primer	GCATGCCCTGCCCCTAAGAATTCG
21	CNAG_04588	ERT1	L1	CNAG_04588 5’ flanking region primer 1	AAAAGAGGTCCGATGAGTG
			L2	CNAG_04588 5’ flanking region primer 2	GCTCACTGGCCGTCGTTTTACGTGAATGATAAAGGCGACC
			R1	CNAG_04588 3’ flanking region primer 1	CATGGTCATAGCTGTTTCCTGTGCTGTTTCACTATCCGC
			R2	CNAG_04588 3’ flanking region primer 2	CGAAAGCGACTGGAGTAAC
			SO	CNAG_04588 diagnostic screening primer, pairing with B79	GAAGATGCTGAAGCGTATTC
			PO	CNAG_04588 Southern blot probe primer	ACACTTATCCGCCATTCC
			STM	NAT#225 STM primer	CCATAGAACTAGCTAAAGCA
			STM common	STM common primer	GCATGCCCTGCCCCTAAGAATTCG
22	CNAG_03998	RLM1	L1	CNAG_03998 5’ flanking region primer 1	GCCATTGTGAAAGCATAG
			L2	CNAG_03998 5’ flanking region primer 2	GCTCACTGGCCGTCGTTTTACACCTGTCTATCTCACTGTCCAG
			R1	CNAG_03998 3’ flanking region primer 1	CATGGTCATAGCTGTTTCCTGTGTTCAGCAGCAAAAGGC
			R2	CNAG_03998 3’ flanking region primer 2	GCGGAGAGAAGGATTATC
			SO	CNAG_03998 diagnostic screening primer, pairing with B79	GCTGACAACTTGGAATCATC
			PO	CNAG_03998 Southern blot probe primer	GGGCTTCTCTTCTTCTTCAC
			STM	NAT#234 STM primer	CCAGCCAGCACTCCGATATA
			STM common	STM common primer	GCATGCCCTGCCCCTAAGAATTCG
23	CNAG_04804	SRE1	L1	CNAG_04804 5’ flanking region primer 1	TAGGTAGTTCCTGCTCGTGG
			L2	CNAG_04804 5’ flanking region primer 2	TCACTGGCCGTCGTTTTACCATCTTGTCCTGTAATGAGGC
			R1	CNAG_04804 3’ flanking region primer 1	CATGGTCATAGCTGTTTCCTGGATTGGAGGGCGATTTAG
			R2	CNAG_04804 3’ flanking region primer 2	CAACAAGGTCCAAGAAACTG
			SO	CNAG_04804 diagnostic screening primer, pairing with B79	AGAGGACTGAGACTTTTGTCG
			PO	CNAG_04804 Southern blot probe primer	CGAAGGGGAACTGGTTATC
			STM	NAT#240 STM primer	GGTGTTGGATCGGGGTGGAT
			STM common	STM common primer	GCATGCCCTGCCCCTAAGAATTCG
24	CNAG_06134	HXL1	L1	CNAG_06134 5’ flanking region primer 1	GTTTGAGGCTGGTAAAAAGG
			L2	CNAG_06134 5’ flanking region primer 2	GCTCACTGGCCGTCGTTTTACATGGGGAATGAAAGCGTG
			R1	CNAG_06134 3’ flanking region primer 1	CATGGTCATAGCTGTTTCCTGAAGGGGCGAGAGTAGTTCAG
			R2	CNAG_06134 3’ flanking region primer 2	GACTGTAAAGGAGGGCATAAG
			SO	CNAG_06134 diagnostic screening primer, pairing with B79	AACTCTTCTCAGCCTTCGG
			PO	CNAG_06134 Southern blot probe primer	CGTTCTCCGTCTTGATAGC
			STM	NAT#295 STM primer	ACACCTACATCAAACCCTCCC
			STM common	STM common primer	GCATGCCCTGCCCCTAAGAATTCG
25	CNAG_04798		L1	CNAG_04798 5’ flanking region primer 1	CAATGATTAGGCTTGCGTC
			L2	CNAG_04798 5’ flanking region primer 2	TCACTGGCCGTCGTTTTACTGTTGTTGGGCAGTGGTAG
			R1	CNAG_04798 3’ flanking region primer 1	CATGGTCATAGCTGTTTCCTGTTTAGGGAAGAGGAAGCG
			R2	CNAG_04798 3’ flanking region primer 2	TGTCATCCAGCAGATTGG
			SO	CNAG_04798 diagnostic screening primer, pairing with B79	TGAATGACTGATGGACCCC
			PO	CNAG_04798 Southern blot probe primer	TCGGTTCTCGTTTTGGAG
26	CNAG_04864	CIR1	L1	CNAG_04864 5’ flanking region primer 1	TCATTTCTTCGTCCTCTGAG
			L2	CNAG_04864 5’ flanking region primer 2	CTGGCCGTCGTTTTACGCTCCCCATAATCAGACTCC
			R1	CNAG_04864 3’ flanking region primer 1	GTCATAGCTGTTTCCTGACGAATGGAGTTTCTGGAG
			R2	CNAG_04864 3’ flanking region primer 2	GCGTTCTCCATAGTTGTAGC
			SO	CNAG_04864 diagnostic screening primer, pairing with B79	ATGTAGATAAAGCACGCACC
			PO	CNAG_04864 Southern blot probe primer	CGAGTTATTGTAGGTTGGGC
27	CNAG_01973	ZFC2	L1	CNAG_01973 5’ flanking region primer 1	GCTTGAGGTTGAAACAGGTC
			L2	CNAG_01973 5’ flanking region primer 2	TCACTGGCCGTCGTTTTACCAGATGTGTGTAAGAGGGTCAG
			R1	CNAG_01973 3’ flanking region primer 1	CATGGTCATAGCTGTTTCCTGTACCGAGAACGATTTGGC
			R2	CNAG_01973 3’ flanking region primer 2	TCCCATAAGACCACACACTG
			SO	CNAG_01973 diagnostic screening primer, pairing with B79	TGATGCTGAATAGACGGGG
			PO	CNAG_01973 Southern blot probe primer	AGCCTTGACGACATACCTG
			STM	NAT#6 STM primer	ATAGCTACCACACGATAGCT
			STM common	STM common primer	GCATGCCCTGCCCCTAAGAATTCG
28	CNAG_03914	FZC14	L1	CNAG_03914 5’ flanking region primer 1	GATGTCGTTGTTCCAGAGC
			L2	CNAG_03914 5’ flanking region primer 2	CTGGCCGTCGTTTTACTTTGGATGTAAGAGGTCGG
			R1	CNAG_03914 3’ flanking region primer 1	GTCATAGCTGTTTCCTGCGAGTATCCTTACCGTGTCG
			R2	CNAG_03914 3’ flanking region primer 2	ACACTCCTGCCCAAGAAAC
			SO	CNAG_03914 diagnostic screening primer, pairing with B79	ACTCCACTCCATCCAAAGC
			PO	CNAG_03914 Southern blot probe primer	ATAAGAGGTCCTTTTGCTCC
			STM	NAT#43 STM primer	CCAGCTACCAATCACGCTAC
			STM common	STM common primer	GCATGCCCTGCCCCTAAGAATTCG
29	CNAG_00828	SIP401	L1	CNAG_00828 5’ flanking region primer 1	ACCAGTGGCAAGGTTAGAG
			L2	CNAG_00828 5’ flanking region primer 2	TCACTGGCCGTCGTTTTACTGGCAGAAGCACAAGATTAG
			R1	CNAG_00828 3’ flanking region primer 1	CATGGTCATAGCTGTTTCCTGGCCATTTCTCGTAGCGAAC
			R2	CNAG_00828 3’ flanking region primer 2	ACTGCTTATCCCCACATCG
			SO	CNAG_00828 diagnostic screening primer, pairing with B79	TGTGAAGTGTGATGATGTCC
			PO	CNAG_00828 Southern blot probe primer	GGTTGCCACTGATAAAAGC
			STM	NAT#58 STM primer	CGCAAAATCACTAGCCCTATAGCG
			STM common	STM common primer	GCATGCCCTGCCCCTAAGAATTCG
30	CNAG_00871	CLR3	L1	CNAG_00871 5’ flanking region primer 1	ATAGCGGGCAAGTGTCTAC
			L2	CNAG_00871 5’ flanking region primer 2	TCACTGGCCGTCGTTTTACCCAACCTTTCATTCCAGTC
			R1	CNAG_00871 3’ flanking region primer 1	CATGGTCATAGCTGTTTCCTGGGATACAAATCTCAACCCCTG
			R2	CNAG_00871 3’ flanking region primer 2	GGTTTTCACTTCAAGAGCG
			SO	CNAG_00871 diagnostic screening primer, pairing with B79	TCCAATAGCACCACAACC
			PO	CNAG_00871 Southern blot probe primer	AACATCCCTTTACTCGGCG
			STM	NAT#102 STM primer	CCATAGCGATATCTACCCCAATCT
			STM common	STM common primer	GCATGCCCTGCCCCTAAGAATTCG
31	CNAG_07464	MBS1	L1	CNAG_07464 5’ flanking region primer 1	GGCATCAGGATAGAAACGC
			L2	CNAG_07464 5’ flanking region primer 2	GCTCACTGGCCGTCGTTTTACGGGGTGAGATTTGAAGGTAG
			R1	CNAG_07464 3’ flanking region primer 1	CATGGTCATAGCTGTTTCCTGGATGTGACTTGGTCTTGGG
			R2	CNAG_07464 3’ flanking region primer 2	TGGTCCAGTCTCCTCATTAC
			SO	CNAG_07464 diagnostic screening primer, pairing with B79	TCTTCCATCTCAGCATCG
			PO	CNAG_07464 Southern blot probe primer	CCATAGCGATATCTACCCCAATCT
			STM	NAT#150 STM primer	ACATACACCCCCATCCCCCC
			STM common	STM common primer	GCATGCCCTGCCCCTAAGAATTCG
32	CNAG_00460	LIV1	L1	CNAG_00460 5’ flanking region primer 1	CGTGGGAGAGTGAGTAAAGTATG
			L2	CNAG_00460 5’ flanking region primer 2	GCTCACTGGCCGTCGTTTTACCGGGTAAGAGTGGATGTATGG
			R1	CNAG_00460 3’ flanking region primer 1	CATGGTCATAGCTGTTTCCTGAAGGGCACCGTTCATTAG
			R2	CNAG_00460 3’ flanking region primer 2	TTCTTAGGATGCGGGACTC
			SO	CNAG_00460 diagnostic screening primer, pairing with B79	TGCGTTGACAAAGTCGTG
			PO	CNAG_00460 Southern blot probe primer	TAGACTCCAGTAAGGTCCAATC
			STM	NAT#213 STM primer	CTGGGGATTTTGATGTGTCTATGT
			STM common	STM common primer	GCATGCCCTGCCCCTAAGAATTCG
33	CNAG_01431	HOB1	L1	CNAG_01431 5’ flanking region primer 1	TCCATTTGGGGGTTTCAG
			L2	CNAG_01431 5’ flanking region primer 2	TCACTGGCCGTCGTTTTACTGTCTTCGTTCTTGCCCTCC
			R1	CNAG_01431 3’ flanking region primer 1	CATGGTCATAGCTGTTTCCTGCGTTGACAGAAGAGGACAAGG
			R2	CNAG_01431 3’ flanking region primer 2	TGACAGATGATGAGCAGAGG
			SO	CNAG_01431 diagnostic screening primer, pairing with B79	ATTCCAGAGCCTCACTTGC
			PO	CNAG_01431 Southern blot probe primer	CCTGCTTGTCACTACACTGAG
			STM	NAT#213 STM primer	CTGGGGATTTTGATGTGTCTATGT
			STM common	STM common primer	GCATGCCCTGCCCCTAAGAATTCG
34	CNAG_03894	PDR802	L1	CNAG_03894 5’ flanking region primer 1	CATCTATCTCAACGGGGTATC
			L2	CNAG_03894 5’ flanking region primer 2	GCTCACTGGCCGTCGTTTTACTTTTTCGGGAGAACGCAG
			R1	CNAG_03894 3’ flanking region primer 1	CATGGTCATAGCTGTTTCCTGAGGACCAAGAATGCTGAGG
			R2	CNAG_03894 3’ flanking region primer 2	TTCTCCCTTGTCGCCGATAAGC
			SO	CNAG_03894 diagnostic screening primer, pairing with B79	TCTTATCGCTCACCACATCC
			PO	CNAG_03894 Southern blot probe primer	GGAACATTGGGAAAAGGTG
			STM	NAT#220 STM primer	CAGATCTCGAACGATACCCA
			STM common	STM common primer	GCATGCCCTGCCCCTAAGAATTCG
35	CNAG_06483	FZC25	L1	CNAG_06483 5’ flanking region primer 1	TGGAGCAGATGGAGTTTG
			L2	CNAG_06483 5’ flanking region primer 2	CTGGCCGTCGTTTTACGCTTCTCCCTATTTCCAGC
			R1	CNAG_06483 3’ flanking region primer 1	GTCATAGCTGTTTCCTGAATGGAGCCCAGAGAACAG
			R2	CNAG_06483 3’ flanking region primer 2	TCTCGCTGAGGGAAAACTC
			SO	CNAG_06483 diagnostic screening primer, pairing with B79	CCCTTTCTCTGCGTTTTG
			PO	CNAG_06483 Southern blot probe primer	CAATGAAGAACTGGTGCG
			STM	NAT#227 STM primer	TCGTGGTTTAGAGGGAGCGC
			STM common	STM common primer	GCATGCCCTGCCCCTAAGAATTCG
36	CNAG_00896	FZC15	L1	CNAG_00896 5’ flanking region primer 1	AAAGGGTCACGATGGAAC
			L2	CNAG_00896 5’ flanking region primer 2	CTGGCCGTCGTTTTACGCGATTCTTTACTCCTGGC
			R1	CNAG_00896 3’ flanking region primer 1	GTCATAGCTGTTTCCTGTTCTGAGACCTCCGTAACC
			R2	CNAG_00896 3’ flanking region primer 2	CTGTATCGCTTTAGCCACC
			SO	CNAG_00896 diagnostic screening primer, pairing with B79	TACAAGGACCTCACGAACG
			PO	CNAG_00896 Southern blot probe primer	ACGAGCAGAGGGACAGATAG
			STM	NAT#231 STM primer	GAGAGATCCCAACATCACGC
			STM common	STM common primer	GCATGCCCTGCCCCTAAGAATTCG
37	CNAG_01977	FZC39	L1	CNAG_01977 5’ flanking region primer 1	TGGGAAAACGAAGCACTC
			L2	CNAG_01977 5’ flanking region primer 2	CTGGCCGTCGTTTTACTAGGAGGTCACTTTCGCTC
			R1	CNAG_01977 3’ flanking region primer 1	GTCATAGCTGTTTCCTGCGGCAAAGAACAAGGTATG
			R2	CNAG_01977 3’ flanking region primer 2	TGATGGGCTTGAACGAACGC
			SO	CNAG_01977 diagnostic screening primer, pairing with B79	TGTCGGCACACATCTACTG
			PO	CNAG_01977 Southern blot probe primer	GTCTCAGCCTCTTGTTACAGAT
			STM	NAT#231 STM primer	GAGAGATCCCAACATCACGC
			STM common	STM common primer	GCATGCCCTGCCCCTAAGAATTCG
38	CNAG_01069	FZC11	L1	CNAG_01069 5’ flanking region primer 1	CTTTTATCTATGGCGAGCG
			L2	CNAG_01069 5’ flanking region primer 2	GCTCACTGGCCGTCGTTTTACTATCGCACTGCTGGAATC
			R1	CNAG_01069 3’ flanking region primer 1	CATGGTCATAGCTGTTTCCTGCTACTTTCCCTCACATCCG
			R2	CNAG_01069 3’ flanking region primer 2	TGGAGGGTAGATGCGTTAC
			SO	CNAG_01069 diagnostic screening primer, pairing with B79	AGAGAAGCGGAAGAGAAAAC
			PO	CNAG_01069 Southern blot probe primer	CCTTGCGAAAATGTCTTCTC
			STM	NAT#292 STM primer	ATTTCGATGTATATATGTAGC
			STM common	STM common primer	GCATGCCCTGCCCCTAAGAATTCG
39	CNAG_06276	CEP3	L1	CNAG_06276 5’ flanking region primer 1	TCAAGTCTACGCAGTCGTG
			L2	CNAG_06276 5’ flanking region primer 2	GCTCACTGGCCGTCGTTTTACGCAGCAATCAACTCACTCG
			R1	CNAG_06276 3’ flanking region primer 1	CATGGTCATAGCTGTTTCCTGAGGAGAGTGGGAGTATGGAG
			R2	CNAG_06276 3’ flanking region primer 2	ACCCATCAAAAGGCGTAG
			SO	CNAG_06276 diagnostic screening primer, pairing with B79	ACCATTTGTCAACTGTCAGG
			PO	CNAG_06276 Southern blot probe primer	TCGCTCACTGACAAGAAGAC
			STM	NAT#292 STM primer	ATTTCGATGTATATATGTAGC
			STM common	STM common primer	GCATGCCCTGCCCCTAAGAATTCG
40	CNAG_02476	YRM101	L1	CNAG_02476 5’ flanking region primer 1	TCTGCTCAATGAAACGGGC
			L2	CNAG_02476 5’ flanking region primer 2	GCTCACTGGCCGTCGTTTTACGCCTTTGCTTCCTTTGCTTCTTAC
			R1	CNAG_02476 3’ flanking region primer 1	CATGGTCATAGCTGTTTCCTGGTGTCTTGAATCCAATGCC
			R2	CNAG_02476 3’ flanking region primer 2	CTGCTCCATACAAGGCTTAG
			SO	CNAG_02476 diagnostic screening primer, pairing with B79	TCGTCAGCAATTGAAAACCT
			PO	CNAG_02476 Southern blot probe primer	ATCAAGTCAGACCACGAGG
			STM	NAT#219 STM primer	CCCTAAAACCCTACAGCAAT
			STM common	STM common primer	GCATGCCCTGCCCCTAAGAATTCG
41	CNAG_01841	GLN3	L1	CNAG_01841 5’ flanking region primer 1	CCATTATCATCCGTCACCAC
			L2	CNAG_01841 5’ flanking region primer 2	CTGGCCGTCGTTTTACGAAGAGGGAAGAGAGGGTAAC
			R1	CNAG_01841 3’ flanking region primer 1	GTCATAGCTGTTTCCTGTGAGGCTGAGGAAACAGAG
			R2	CNAG_01841 3’ flanking region primer 2	TCCTTTTCCCAACCTGTC
			SO	CNAG_01841 diagnostic screening primer, pairing with B79	TTCAGTGGTTGGTCTCTACAG
			PO	CNAG_01841 Southern blot probe primer	TGGTAAAGGTCTATCAGTGCC
			STM	NAT#230 STM primer	ATGTAGGTAGGGTGATAGGT
			STM common	STM common primer	GCATGCCCTGCCCCTAAGAATTCG
42	CNAG_04457	FZC30	L1	CNAG_04457 5’ flanking region primer 1	CTTCAAAATCCAGAGCAGG
			L2	CNAG_04457 5’ flanking region primer 2	CTGGCCGTCGTTTTACCTGGTCTGATAGTTCGTATTCG
			R1	CNAG_04457 3’ flanking region primer 1	GTCATAGCTGTTTCCTGGGACTTGAACAATGGTATGGAC
			R2	CNAG_04457 3’ flanking region primer 2	TTTAGAGCCTACGGTGGTC
			SO	CNAG_04457 diagnostic screening primer, pairing with B79	TTGCCCGACGAGATGCTATGAC
			PO	CNAG_04457 Southern blot probe primer	TCCGTCTCCGATGATTTGCG
			STM	NAT#230 STM primer	ATGTAGGTAGGGTGATAGGT
			STM common	STM common primer	GCATGCCCTGCCCCTAAGAATTCG
43	CNAG_06252		L1	CNAG_06252 5’ flanking region primer 1	TCTGACAGGTTCAATCGCC
			L2	CNAG_06252 5’ flanking region primer 2	TCACTGGCCGTCGTTTTACGCATTTCTACACCGTGATTAGC
			R1	CNAG_06252 3’ flanking region primer 1	CATGGTCATAGCTGTTTCCTGGGATGTGCGGTTTTGTTAG
			R2	CNAG_06252 3’ flanking region primer 2	TAACGAAGTTCTCCCCGTG
			SO	CNAG_06252 diagnostic screening primer, pairing with B79	TGAGAGGGAACGAAGGATAC
			PO	CNAG_06252 Southern blot probe primer	CTTCGCCTGTTGGAAATAAG
44	CNAG_06327		L1	CNAG_06327 5’ flanking region primer 1	GGAGAAGGGAAAGATGGGTG
			L2	CNAG_06327 5’ flanking region primer 2	GCTCACTGGCCGTCGTTTTACTGTTTCCACTATTGGGAGAG
			R1	CNAG_06327 3’ flanking region primer 1	CATGGTCATAGCTGTTTCCTGAGGTGAAGGTGTGAGATTG
			R2	CNAG_06327 3’ flanking region primer 2	CAATAATGTCCTCGCCAG
			SO	CNAG_06327 diagnostic screening primer, pairing with B79	GTATGAAGGGAAGGTGCTG
			PO	CNAG_06327 Southern blot probe primer	ACGGGTTACGAGAAATGC
45	CNAG_03790		L1	CNAG_03790 5’ flanking region primer 1	TGAGGGTTGTTGAGGGAAG
			L2	CNAG_03790 5’ flanking region primer 2	GCTCACTGGCCGTCGTTTTACAGCACTGTATCGCCGAAAC
			R1	CNAG_03790 3’ flanking region primer 1	CATGGTCATAGCTGTTTCCTGCTCGTAGCAATGTAGATGTGC
			R2	CNAG_03790 3’ flanking region primer 2	TCAGATGAAGACGACTACGAC
			SO	CNAG_03790 diagnostic screening primer, pairing with B79	CTTCCACAAAGCCAGATTC
			PO	CNAG_03790 Southern blot probe primer	AGATTGCGTGAAACCCAC
46	CNAG_05112	FZC42	L1	CNAG_05112 5’ flanking region primer 1	ATGTGCGAAGTCCAAGAGC
			L2	CNAG_05112 5’ flanking region primer 2	GCTCACTGGCCGTCGTTTTACGGGTGAAGACAACAGATGG
			R1	CNAG_05112 3’ flanking region primer 1	CATGGTCATAGCTGTTTCCTGCAGACCAACTGGCGTAATAG
			R2	CNAG_05112 3’ flanking region primer 2	ACGACCAAATGCTCTTCGC
			SO	CNAG_05112 diagnostic screening primer, pairing with B79	TCGGATACAGGCGATAGAG
			PO	CNAG_05112 Southern blot probe primer	TCAACAGCAGTTTCAGGTG
			STM	NAT#122 STM primer	ACAGCTCCAAACCTCGCTAAACAG
			STM common	STM common primer	GCATGCCCTGCCCCTAAGAATTCG
47	CNAG_00068	MET32	L1	CNAG_00068 5’ flanking region primer 1	TCTATCACCTCTGCGTTGC
			L2	CNAG_00068 5’ flanking region primer 2	TCACTGGCCGTCGTTTTACATTCCTACCACTATCCCCTG
			R1	CNAG_00068 3’ flanking region primer 1	CATGGTCATAGCTGTTTCCTGCGGATAAGATGCCTGAGAC
			R2	CNAG_00068 3’ flanking region primer 2	GGTATGTTTCTCGGATGTAAGG
			SO	CNAG_00068 diagnostic screening primer, pairing with B79	CATCATCAGGTATCAGCAGC
			PO	CNAG_00068 Southern blot probe primer	CTTCCAACTTCAATGTTCCC
			STM	NAT#58 STM primer	CGCAAAATCACTAGCCCTATAGCG
			STM common	STM common primer	GCATGCCCTGCCCCTAAGAATTCG
48	CNAG_04184	FZC47	L1	CNAG_04184 5’ flanking region primer 1	TCGTTCACATAACTGCCAC
			L2	CNAG_04184 5’ flanking region primer 2	TCACTGGCCGTCGTTTTACTCATTGTGAGCCTCGTATG
			R1	CNAG_04184 3’ flanking region primer 1	CATGGTCATAGCTGTTTCCTGAATGGTGACGGTTCAAGG
			R2	CNAG_04184 3’ flanking region primer 2	CTTTTCCACTGAATCCGC
			SO	CNAG_04184 diagnostic screening primer, pairing with B79	TGGTCCGATGCCGTAAATC
			PO	CNAG_04184 Southern blot probe primer	CAAGGGAATGACTCACTCC
			STM	NAT#102 STM primer	CCATAGCGATATCTACCCCAATCT
			STM common	STM common primer	GCATGCCCTGCCCCTAAGAATTCG
49	CNAG_03018	ASG101	L1	CNAG_03018 5’ flanking region primer 1	AGCCGTTTGTCATTCTGC
			L2	CNAG_03018 5’ flanking region primer 2	TCACTGGCCGTCGTTTTACGTCGTTGCTCATTTTGCG
			R1	CNAG_03018 3’ flanking region primer 1	CATGGTCATAGCTGTTTCCTGGCGAACCTCCAATAAAGC
			R2	CNAG_03018 3’ flanking region primer 2	CCCTTTTTTCCCTGCTTC
			SO	CNAG_03018 diagnostic screening primer, pairing with B79	AATAGGGATGCCAACCAG
			PO	CNAG_03018 Southern blot probe primer	CAAAAAGTGTCAGCACGC
			STM	NAT#150 STM primer	ACATACACCCCCATCCCCCC
			STM common	STM common primer	GCATGCCCTGCCCCTAAGAATTCG
50	CNAG_01708	GAT7	L1	CNAG_01708 5’ flanking region primer 1	CCGACTCGTTCGTCTATCTG
			L2	CNAG_01708 5’ flanking region primer 2	TCACTGGCCGTCGTTTTACTGGAGAGGATAGATGTGATGAC
			R1	CNAG_01708 3’ flanking region primer 1	CATGGTCATAGCTGTTTCCTGAACTTCTACCCAGGTCGTGC
			R2	CNAG_01708 3’ flanking region primer 2	AACTGCCCTTCTTCAAGC
			SO	CNAG_01708 diagnostic screening primer, pairing with B79	TAGCCTCTCCCAATGTCCAC
			PO	CNAG_01708 Southern blot probe primer	CGATTCTCCTTTGCTGAGTC
			STM	NAT#159 STM primer	ACGCACCAGACACACAACCAG
			STM common	STM common primer	GCATGCCCTGCCCCTAAGAATTCG
51	CNAG_05861	FKH101	L1	CNAG_05861 5’ flanking region primer 1	GGTTTTGGTCACTTCACCG
			L2	CNAG_05861 5’ flanking region primer 2	TCACTGGCCGTCGTTTTACAGCAGAAAGGAGATGATGC
			R1	CNAG_05861 3’ flanking region primer 1	CATGGTCATAGCTGTTTCCTGGACGACTTTTACGACCAGG
			R2	CNAG_05861 3’ flanking region primer 2	AAATGGAACAAGCCCGTC
			SO	CNAG_05861 diagnostic screening primer, pairing with B79	TCTGAAGGGCGTAAATGC
			PO	CNAG_05861 Southern blot probe primer	AAGGAATGGGTTGTTGGG
			STM	NAT#184 STM primer	ATATATGGCTCGAGCTAGATAGAG
			STM common	STM common primer	GCATGCCCTGCCCCTAAGAATTCG
52	CNAG_02066	FZC20	L1	CNAG_02066 5’ flanking region primer 1	CCCCATTGTAAACATTGGTG
			L2	CNAG_02066 5’ flanking region primer 2	CTGGCCGTCGTTTTACCGTGATGTGGAGTTGATTCG
			R1	CNAG_02066 3’ flanking region primer 1	GTCATAGCTGTTTCCTGTGCTGCCAATGGAAGGTTC
			R2	CNAG_02066 3’ flanking region primer 2	ATAGTCTCGCTCCTTGGTGC
			SO	CNAG_02066 diagnostic screening primer, pairing with B79	GTTCGTTATCCGCTCTTTG
			PO	CNAG_02066 Southern blot probe primer	ACATAGGCGAGACAGTTGC
			STM	NAT#191 STM primer	ATATGGATGTTTTTAGCGAG
			STM common	STM common primer	GCATGCCCTGCCCCTAAGAATTCG
53	CNAG_03527	HEL2	L1	CNAG_03527 5’ flanking region primer 1	CCATCTCACGGTTGATACG
			L2	CNAG_03527 5’ flanking region primer 2	CTGGCCGTCGTTTTACTCAAACCCTTATCCCACCG
			R1	CNAG_03527 3’ flanking region primer 1	GTCATAGCTGTTTCCTGTCTTTCCCTGCTTTGCCTGC
			R2	CNAG_03527 3’ flanking region primer 2	CGTCATCCGTCGTGTAACTG
			SO	CNAG_03527 diagnostic screening primer, pairing with B79	TCTCGCAAGGTCAGAGTTC
			PO	CNAG_03527 Southern blot probe primer	CTATGAGCGACATTCACAGAC
			STM	NAT#204 STM primer	GATCTCTCGCGCTTGGGGGA
			STM common	STM common primer	GCATGCCCTGCCCCTAAGAATTCG
54	CNAG_04263	BZP2	L1	CNAG_04263 5’ flanking region primer 1	TGTTTCCACACACCGATG
			L2	CNAG_04263 5’ flanking region primer 2	CTGGCCGTCGTTTTACGGTGGTGGTCATCTGTATGC
			R1	CNAG_04263 3’ flanking region primer 1	GTCATAGCTGTTTCCTGAGAAGATGGAGACGCACACG
			R2	CNAG_04263 3’ flanking region primer 2	GCTATTGCGTGAAGACTCC
			SO	CNAG_04263 diagnostic screening primer, pairing with B79	CGTGATTGAGAGTAGCAACC
			PO	CNAG_04263 Southern blot probe primer	GTAATGTCAGTGAGTGCGG
			STM	NAT#205 STM primer	TATCCCCCTCTCCGCTCTCTAGCA
			STM common	STM common primer	GCATGCCCTGCCCCTAAGAATTCG
55	CNAG_00018	FZC6	L1	CNAG_00018 5’ flanking region primer 1	TTTGCCTCAATCTCTCTCAG
			L2	CNAG_00018 5’ flanking region primer 2	GCTCACTGGCCGTCGTTTTACGGAATACAACATCCACCTCC
			R1	CNAG_00018 3’ flanking region primer 1	CATGGTCATAGCTGTTTCCTGGCACGGGTTACATTCTACATC
			R2	CNAG_00018 3’ flanking region primer 2	GGGGAGGACTTGAACTTGAG
			SO	CNAG_00018 diagnostic screening primer, pairing with B79	AACAAACTGCCTTCCTCC
			PO	CNAG_00018 Southern blot probe primer	GCTTGGTCGGATAAAGATG
			STM	NAT#211 STM primer	GCGGTCGCTTTATAGCGATT
			STM common	STM common primer	GCATGCCCTGCCCCTAAGAATTCG
56	CNAG_05176	HOB3	L1	CNAG_05176 5’ flanking region primer 1	TGAGAAGGAGGATGGTCAC
			L2	CNAG_05176 5’ flanking region primer 2	TCACTGGCCGTCGTTTTACATGTGGATAGTGTTGCGG
			R1	CNAG_05176 3’ flanking region primer 1	CATGGTCATAGCTGTTTCCTGGCAAAAAGGGAGAATGTCG
			R2	CNAG_05176 3’ flanking region primer 2	TCATACAGCCGAGTTGACC
			SO	CNAG_05176 diagnostic screening primer, pairing with B79	TGTGAGTATGCCTATCCCG
			PO	CNAG_05176 Southern blot probe primer	TCACCGAGACTAATGGCAC
			STM	NAT#211 STM primer	GCGGTCGCTTTATAGCGATT
			STM common	STM common primer	GCATGCCCTGCCCCTAAGAATTCG
57	CNAG_06339	FZC35	L1	CNAG_06339 5’ flanking region primer 1	TAGTGAAAGACTCGGCACC
			L2	CNAG_06339 5’ flanking region primer 2	TCACTGGCCGTCGTTTTACCAGTCACCGCAAAGATTC
			R1	CNAG_06339 3’ flanking region primer 1	CATGGTCATAGCTGTTTCCTGCGCTTCGTTATTACCTGTTC
			R2	CNAG_06339 3’ flanking region primer 2	CTCCAGGATAAGTAGTGTGAGG
			SO	CNAG_06339 diagnostic screening primer, pairing with B79	GGGAAAGTAGGGTAACCACC
			PO	CNAG_06339 Southern blot probe primer	GAGGAGAGGTGAATAATGCC
			STM	NAT#213 STM primer	CTGGGGATTTTGATGTGTCTATGT
			STM common	STM common primer	GCATGCCCTGCCCCTAAGAATTCG
58	CNAG_07593	YAP4	L1	CNAG_07593 5’ flanking region primer 1	GATTGCTTGGATGGACTTC
			L2	CNAG_07593 5’ flanking region primer 2	TCACTGGCCGTCGTTTTACTGCCTTTCTTGCCGAACTCG
			R1	CNAG_07593 3’ flanking region primer 1	CATGGTCATAGCTGTTTCCTGTTTGAAGGACCAGGAGCAG
			R2	CNAG_07593 3’ flanking region primer 2	TCAAGTGACACAGTGCCAC
			SO	CNAG_07593 diagnostic screening primer, pairing with B79	CCATAATCAGACAGCGTTG
			PO	CNAG_07593 Southern blot probe primer	GGTTTGGGGGAATAGTGAG
			STM	NAT#218 STM primer	CTCCACATCCATCGCTCCAA
			STM common	STM common primer	GCATGCCCTGCCCCTAAGAATTCG
59	CNAG_00670	FZC12	L1	CNAG_00670 5’ flanking region primer 1	TGATGAAGATGCTGATGAGG
			L2	CNAG_00670 5’ flanking region primer 2	GCTCACTGGCCGTCGTTTTACTCATTTGGCGTCTCACTTAC
			R1	CNAG_00670 3’ flanking region primer 1	CATGGTCATAGCTGTTTCCTGTGTGAAAGGGGAGTGATG
			R2	CNAG_00670 3’ flanking region primer 2	AGAATACATCGTGGTTGGC
			SO	CNAG_00670 diagnostic screening primer, pairing with B79	GGAAGTGTAGAGTCAGGAGATG
			PO	CNAG_00670 Southern blot probe primer	GGATGAAAGGTGAAAGGACAC
			STM	NAT#224 STM primer	AACCTTTAAATGGGTAGAG
			STM common	STM common primer	GCATGCCCTGCCCCTAAGAATTCG
60	CNAG_05010	ZFC7	L1	CNAG_05010 5’ flanking region primer 1	TCCTTCCTTTCTAAGCCG
			L2	CNAG_05010 5’ flanking region primer 2	GCTCACTGGCCGTCGTTTTACTGTCCCCTACTTTTACTCCG
			R1	CNAG_05010 3’ flanking region primer 1	CATGGTCATAGCTGTTTCCTGTGAGGGTTTGATACCTTGTG
			R2	CNAG_05010 3’ flanking region primer 2	AAGAGCAACATCCGCAAG
			SO	CNAG_05010 diagnostic screening primer, pairing with B79	AACAGCCTTGCCTTACAGC
			PO	CNAG_05010 Southern blot probe primer	AGTGGTGAAGGGCTAAATG
			STM	NAT#224 STM primer	AACCTTTAAATGGGTAGAG
			STM common	STM common primer	GCATGCCCTGCCCCTAAGAATTCG
61	CNAG_04345	ARO8001	L1	CNAG_04345 5’ flanking region primer 1	AAAAGGCAGTCGTCTTCG
			L2	CNAG_04345 5’ flanking region primer 2	CTGGCCGTCGTTTTACCCTTTTAGATACTCACACAAGCCC
			R1	CNAG_04345 3’ flanking region primer 1	GTCATAGCTGTTTCCTGTTCTGGGATGACTTCACGC
			R2	CNAG_04345 3’ flanking region primer 2	TTACTGCTCCTGGTTTGGG
			SO	CNAG_04345 diagnostic screening primer, pairing with B79	CCTGCTTCACAAAATGGC
			PO	CNAG_04345 Southern blot probe primer	GAGTAGTGGTGTCAGTGTGATG
			STM	NAT#225 STM primer	CCATAGAACTAGCTAAAGCA
			STM common	STM common primer	GCATGCCCTGCCCCTAAGAATTCG
62	CNAG_02774	MAL13	L1	CNAG_02774 5’ flanking region primer 1	TTGAGCCAGCCTAAGCAAG
			L2	CNAG_02774 5’ flanking region primer 2	CTGGCCGTCGTTTTACTCTTCTTTTCTGCGGTCAC
			R1	CNAG_02774 3’ flanking region primer 1	GTCATAGCTGTTTCCTGGCTTGATTTCTTGGACCAC
			R2	CNAG_02774 3’ flanking region primer 2	CGAGATAAGAAGCAACGCC
			SO	CNAG_02774 diagnostic screening primer, pairing with B79	TGCCAGCCAACCTAATCTG
			PO	CNAG_02774 Southern blot probe primer	GAGAGGCAGGGAGATAACTC
			STM	NAT#230 STM primer	ATGTAGGTAGGGTGATAGGT
			STM common	STM common primer	GCATGCCCTGCCCCTAAGAATTCG
63	CNAG_06425	PPR1	L1	CNAG_06425 5’ flanking region primer 1	CTTTCACGAACGCTTGATTC
			L2	CNAG_06425 5’ flanking region primer 2	CTGGCCGTCGTTTTACTTGGACAGTTTTTCGGCGG
			R1	CNAG_06425 3’ flanking region primer 1	GTCATAGCTGTTTCCTGATGTGCCTGCGGATTTCTC
			R2	CNAG_06425 3’ flanking region primer 2	TGAGACCGCTGAAAGTTCC
			SO	CNAG_06425 diagnostic screening primer, pairing with B79	TAATCGCCGACAAAGGGTG
			PO	CNAG_06425 Southern blot probe primer	CCCTTTTTTTGTGCGACC
			STM	NAT#288 STM primer	CTATCCAACTAGACCTCTAGCTAC
			STM common	STM common primer	GCATGCCCTGCCCCTAAGAATTCG
64	CNAG_05255	FZC2	L1	CNAG_05255 5’ flanking region primer 1	ATGGTCACCGTCACAAGGAAGC
			L2	CNAG_05255 5’ flanking region primer 2	CTGGCCGTCGTTTTACTACACATTCGGCTTGGTTGCGGAC
			R1	CNAG_05255 3’ flanking region primer 1	GTCATAGCTGTTTCCTGCGAGGTTTGTATCCCAGTCAG
			R2	CNAG_05255 3’ flanking region primer 2	AGGGGCTATCTCTGCTTCAC
			SO	CNAG_05255 diagnostic screening primer, pairing with B79	TTCTGTGCCCACCTCTACTCTCAG
			PO	CNAG_05255 Southern blot probe primer	ACCAAAACTCGTCGTAGGCG
			STM	NAT#288 STM primer	CTATCCAACTAGACCTCTAGCTAC
			STM common	STM common primer	GCATGCCCTGCCCCTAAGAATTCG
65	CNAG_05049	PIP201	L1	CNAG_05049 5’ flanking region primer 1	ATCAGGACGAGTGGCATTG
			L2	CNAG_05049 5’ flanking region primer 2	TCACTGGCCGTCGTTTTACGAGTCTTCTTTGGGCATAGC
			R1	CNAG_05049 3’ flanking region primer 1	CATGGTCATAGCTGTTTCCTGAGTGGATGATGAGGACTCG
			R2	CNAG_05049 3’ flanking region primer 2	GTTTCCTATCTTCAGTCGGAG
			SO	CNAG_05049 diagnostic screening primer, pairing with B79	GATAGCAGAGGAGAAAAGGC
			PO	CNAG_05049 Southern blot probe primer	TATTTGGGGTTGAGGCTG
			STM	NAT#123 STM primer	CTATCGACCAACCAACACAG
			STM common	STM common primer	GCATGCCCTGCCCCTAAGAATTCG
66	CNAG_05222	NRG1	L1	CNAG_05222 5’ flanking region primer 1	GAGGGTCCTTTGGTTTTG
			L2	CNAG_05222 5’ flanking region primer 2	TCACTGGCCGTCGTTTTACTTTCACACTCACGGTTGG
			R1	CNAG_05222 3’ flanking region primer 1	CATGGTCATAGCTGTTTCCTGGTTGCCCCTTTTGACAAG
			R2	CNAG_05222 3’ flanking region primer 2	AACTTACGGCGACAACAAC
			SO	CNAG_05222 diagnostic screening primer, pairing with B79	TCCACATAATAGCCACCG
			PO	CNAG_05222 Southern blot probe primer	GCTATGTTCAGGAGCGATAC
			STM	NAT#123 STM primer	CTATCGACCAACCAACACAG
			STM common	STM common primer	GCATGCCCTGCCCCTAAGAATTCG
67	CNAG_04130		L1	CNAG_04130 5’ flanking region primer 1	CATTGACGCCATAGCAAG
			L2	CNAG_04130 5’ flanking region primer 2	TCACTGGCCGTCGTTTTACGTGTTTGGAATGCGGTTTC
			R1	CNAG_04130 3’ flanking region primer 1	CATGGTCATAGCTGTTTCCTG TGGATGAGGTTGAGGGGAAC
			R2	CNAG_04130 3’ flanking region primer 2	GTAGTGTAAGGGCAGGAAGAG
			SO	CNAG_04130 diagnostic screening primer, pairing with B79	TTCTACTCATAAGGGCTACGC
			PO	CNAG_04130 Southern blot probe primer
68	CNAG_00193	GAT1	L1	CNAG_00193 5’ flanking region primer 1	GGGCAGAAATAGTTGGCAG
			L2	CNAG_00193 5’ flanking region primer 2	CTGGCCGTCGTTTTACTTTTTCCCCCCGATGTAG
			R1	CNAG_00193 3’ flanking region primer 1	GTCATAGCTGTTTCCTGTTCCCGCAAGAACAGTGTC
			R2	CNAG_00193 3’ flanking region primer 2	TTCAGGATGTCCAAACTCAG
			SO1	CNAG_00193 diagnostic screening primer, pairing with B79	AAGGGGTAAGAAATCGGGC
			PO2	CNAG_00193 Southern blot probe primer	TGCTGAGAGACAGGGAATC
			STM	NAT#227 STM primer	TCGTGGTTTAGAGGGAGCGC
			STM common	STM common primer	GCATGCCCTGCCCCTAAGAATTCG
69	CNAG_02700	ZFC8	L1	CNAG_02700 5’ flanking region primer 1	TGAAATCAGACTCCAGCCTC
			L2	CNAG_02700 5’ flanking region primer 2	TCACTGGCCGTCGTTTTACGCGACCACATTTACACTCG
			R1	CNAG_02700 3’ flanking region primer 1	CATGGTCATAGCTGTTTCCTGGCCACAGAACAATAACTGGG
			R2	CNAG_02700 3’ flanking region primer 2	GCGTATGAATAAGCGTTGG
			SO1	CNAG_02700 diagnostic screening primer, pairing with B79	AGCAAAACAGAAGCAGCG
			PO2	CNAG_02700 Southern blot probe primer	AGAAAGCAGCATTTGGGG
			STM	NAT#230 STM primer	ATGTAGGTAGGGTGATAGGT
			STM common	STM common primer	GCATGCCCTGCCCCTAAGAATTCG
70	CNAG_04586	HOB7	L1	CNAG_04586 5’ flanking region primer 1	TCCATCTCCCAATCCACAG
			L2	CNAG_04586 5’ flanking region primer 2	TCACTGGCCGTCGTTTTACGCTTGATTAGGCGGATAAG
			R1	CNAG_04586 3’ flanking region primer 1	CATGGTCATAGCTGTTTCCTGTGGACGAAAAGACCCCTACC
			R2	CNAG_04586 3’ flanking region primer 2	AACACTGGAATGTGCGTG
			SO1	CNAG_04586 diagnostic screening primer, pairing with B79	TTGGTGGTGCGGTTTTGTGC
			PO2	CNAG_04586 Southern blot probe primer	TGATGTTGGTTCGTGACC
			STM	NAT#159 STM primer	ACGCACCAGACACACAACCAG
			STM common	STM common primer	GCATGCCCTGCCCCTAAGAATTCG
71	CNAG_05153	GAT5	L1	CNAG_05153 5’ flanking region primer 1	AAAACCAAGTGGAACCCG
			L2	CNAG_05153 5’ flanking region primer 2	CTGGCCGTCGTTTTACTGGTTGACGCTGTTAGCAC
			R1	CNAG_05153 3’ flanking region primer 1	GTCATAGCTGTTTCCTGATAGGCAGGCTGGTGGAAAC
			R2	CNAG_05153 3’ flanking region primer 2	ACCACATTTGCTTCCGAGC
			SO1	CNAG_05153 diagnostic screening primer, pairing with JOHE12579	TGGCTGAACTGTAGGTTAGTG
			PO2	CNAG_05153 Southern blot probe primer	CGGCGATAAGGTTTTTGC
			STM	NAT#290 STM primer	ACCGACAGCTCGAACAAGCAAGAG
			STM common	STM common primer	GCATGCCCTGCCCCTAAGAATTCG
72	CNAG_02723	FZC23	L1	CNAG_02723 5’ flanking region primer 1	GCTTCCTTATCGGTAGGGAC
			L2	CNAG_02723 5’ flanking region primer 2	TCACTGGCCGTCGTTTTACGACTGGACATTGACGAAGAC
			R1	CNAG_02723 3’ flanking region primer 1	CATGGTCATAGCTGTTTCCTGTGGTGACAGTGACGCTTAC
			R2	CNAG_02723 3’ flanking region primer 2	ATTGTCAGGATGTGGGTTC
			SO1	CNAG_02723 diagnostic screening primer, pairing with B79	GCTTACTCCCAAACTCACACC
			PO2	CNAG_02723 Southern blot probe primer	ATGGATTTGGCAGAACGG
			STM	NAT#201 STM primer	CACCCTCTATCTCGAGAAAGCTCC
			STM common	STM common primer	GCATGCCCTGCCCCTAAGAATTCG
73	CNAG_03741	FZC31	L1	CNAG_03741 5’ flanking region primer 1	GCCGTCTCCTGATGTAATC
			L2	CNAG_03741 5’ flanking region primer 2	CTGGCCGTCGTTTTAC CGACTGTCATCAACGACTGG
			R1	CNAG_03741 3’ flanking region primer 1	CTGGCCGTCGTTTTAC GCGTCAACAGGAATAAAACC
			R2	CNAG_03741 3’ flanking region primer 2	CTGTGCCTTTCTCCAAGATAAG
			SO1	CNAG_03741 diagnostic screening primer, pairing with B79	GGATAAGCAGAACATAGTTGCG
			PO2	CNAG_03741 Southern blot probe primer	TCTCTTCTTCTTCTGACCTGC
			STM	NAT#273 STM primer	GAGATCTTTCGGGAGGTCTGGATT
			STM common	STM common primer	GCATGCCCTGCCCCTAAGAATTCG
74	CNAG_07411	RUM1	L1	CNAG_07411 5’ flanking region primer 1	AGACCCGCCAAAACAATC
			L2	CNAG_07411 5’ flanking region primer 2	CTGGCCGTCGTTTTACTTGGACCTACGCTGACTTC
			R1	CNAG_07411 3’ flanking region primer 1	GTCATAGCTGTTTCCTGGACTTGCGTTCTGATTTTGG
			R2	CNAG_07411 3’ flanking region primer 2	GCTGTTATCAAGAGAATGCC
			SO	CNAG_07411 diagnostic screening primer, pairing with B79	ACGACTGGCTATCAAGCAG
			PO	CNAG_07411 Southern blot probe primer	TACGAGGATTGAGTCTGGC
			STM	NAT#288 STM primer	CTATCCAACTAGACCTCTAGCTAC
			STM common	STM common primer	GCATGCCCTGCCCCTAAGAATTCG
75	CNAG_03849	ASG1	L1	CNAG_03849 5’ flanking region primer 1	TAGTGGTTCCCGTTTGTGCG
			L2	CNAG_03849 5’ flanking region primer 2	GCTCACTGGCCGTCGTTTTACCTTACGCCTTTTTCCATCG
			R1	CNAG_03849 3’ flanking region primer 1	CATGGTCATAGCTGTTTCCTGTCAAACGGCGATTGGTGGTC
			R2	CNAG_03849 3’ flanking region primer 2	TGGTGAAGGGGAAGATTGGG
			SO1	CNAG_03849 diagnostic screening primer, pairing with B79	AACAAGCCGAGGAATGAGG
			PO2	CNAG_03849 Southern blot probe primer	TGAGTGAACGAAGAGTGCC
			STM	NAT#6 STM primer	ATAGCTACCACACGATAGCT
			STM common	STM common primer	GCATGCCCTGCCCCTAAGAATTCG
76	CNAG_04916	FZC16	L1	CNAG_04916 5’ flanking region primer 1	TTGCGTTGAGACATCACTG
			L2	CNAG_04916 5’ flanking region primer 2	GCTCACTGGCCGTCGTTTTACGCTCCTATGTTACCAATGTTGC
			R1	CNAG_04916 3’ flanking region primer 1	CATGGTCATAGCTGTTTCCTGACCCATTTGCTTTCCTGGC
			R2	CNAG_04916 3’ flanking region primer 2	TCTCAACGAGTCGCTTTCGC
			SO1	CNAG_04916 diagnostic screening primer, pairing with B79	AAAAGCATCCTGCCCAGCAC
			PO2	CNAG_04916 Southern blot probe primer	GTTGAAAGTAGTTGCGTTGG
			STM	NAT#212 STM primer	AGAGCGATCGCGTTATAGAT
			STM common	STM common primer	GCATGCCCTGCCCCTAAGAATTCG
77	CNAG_04012	FZC18	L1	CNAG_04012 5’ flanking region primer 1	TTGGTGGAGTGATTGACCC
			L2	CNAG_04012 5’ flanking region primer 2	CTGGCCGTCGTTTTACAATCAAACCAGAAGGAGAGC
			R1	CNAG_04012 3’ flanking region primer 1	GTCATAGCTGTTTCCTGAGGAGGATAAAGGAAGAGAGTG
			R2	CNAG_04012 3’ flanking region primer 2	TTATGCTGGTGGTGCCTAC
			SO1	CNAG_04012 diagnostic screening primer, pairing with B79	ACCGAAGAGGATGAGGTTG
			PO2	CNAG_04012 Southern blot probe primer	CAGTGGTGGTTGAGATTGAC
			STM	NAT#212 STM primer	AGAGCGATCGCGTTATAGAT
			STM common	STM common primer	GCATGCCCTGCCCCTAAGAATTCG
78	CNAG_04090	ATF1	L1	CNAG_04090 5’ flanking region primer 1	GAGTAGAGGAGTGGATTGGG
			L2	CNAG_04090 5’ flanking region primer 2	GCTCACTGGCCGTCGTTTTACCCATTGTTCAAGCAGAGC
			R1	CNAG_04090 3’ flanking region primer 1	CATGGTCATAGCTGTTTCCTGGGCTTACTGCTATCTTGATGC
			R2	CNAG_04090 3’ flanking region primer 2	GAAAGAGGAACTACATACTGGGTC
			SO1	CNAG_04090 diagnostic screening primer, pairing with B79	GTCTTTTGCTCCTTGAAACC
			PO2	CNAG_04090 Southern blot probe primer	ACCAGGTGTAAACCCAGTCC
			STM	NAT#220 STM primer	CAGATCTCGAACGATACCCA
			STM common	STM common primer	GCATGCCCTGCCCCTAAGAATTCG
79	CNAG_05375	HLH2	L1	CNAG_05375 5’ flanking region primer 1	GGAAGCATTACTGTCCCATAG
			L2	CNAG_05375 5’ flanking region primer 2	GCTCACTGGCCGTCGTTTTACAGAAACAGGAGAGAGAGTAGCC
			R1	CNAG_05375 3’ flanking region primer 1	CATGGTCATAGCTGTTTCCTGTCTTGGATTTCAACGGGG
			R2	CNAG_05375 3’ flanking region primer 2	GTAGTTCCGTTATTTGCTGG
			SO1	CNAG_05375 diagnostic screening primer, pairing with B79	GGTTGAAGATGGACGAGTAGAC
			PO2	CNAG_05375 Southern blot probe primer	CATTCACCTCCCTTAGAAGC
			STM	NAT#224 STM primer	AACCTTTAAATGGGTAGAG
			STM common	STM common primer	GCATGCCCTGCCCCTAAGAATTCG
80	CNAG_07797	CRL6	L1	CNAG_07797 5’ flanking region primer 1	AGGGAGAACACCACAGGATG
			L2	CNAG_07797 5’ flanking region primer 2	TCACTGGCCGTCGTTTTACAGGAATGGAGGTGGTGAAC
			R1	CNAG_07797 3’ flanking region primer 1	CATGGTCATAGCTGTTTCCTGGGAAAGTCAGTGATGCTCC
			R2	CNAG_07797 3’ flanking region primer 2	GCTTTCTTCCTTTTCCCG
			SO1	CNAG_07797 diagnostic screening primer, pairing with B79	ATCAATGGTTTCGTCGGC
			PO2	CNAG_07797 Southern blot probe primer	GGGGCGTTGAAAATGATG
			STM	NAT#231 STM primer	GAGAGATCCCAACATCACGC
			STM common	STM common primer	GCATGCCCTGCCCCTAAGAATTCG
81	CNAG_05538	JJJ1	L1	CNAG_05538 5’ flanking region primer 1	GGTCTCAACAAAGCACTTACTG
			L2	CNAG_05538 5’ flanking region primer 2	TCACTGGCCGTCGTTTTACGTAATAGTCAGGCGGTTTCTC
			R1	CNAG_05538 3’ flanking region primer 1	CATGGTCATAGCTGTTTCCTGAGTTACCAGAGGAGGAGTGG
			R2	CNAG_05538 3’ flanking region primer 2	GATTCTCTTTACCCTCAGCC
			SO1	CNAG_05538 diagnostic screening primer, pairing with B79	TCCGATTCTATTGACTCTGC
			PO2	CNAG_05538 Southern blot probe primer	GTATCATCCATTTTCCTGGC
			STM	NAT#240 STM primer	GGTGTTGGATCGGGGTGGAT
			STM common	STM common primer	GCATGCCCTGCCCCTAAGAATTCG
82	CNAG_00332	SIP4	L1	CNAG_00332 5’ flanking region primer 1	TGATTGTCGTCCTTGTGG
			L2	CNAG_00332 5’ flanking region primer 2	GCTCACTGGCCGTCGTTTTACTTTGCGTGACTGTTCTGC
			R1	CNAG_00332 3’ flanking region primer 1	CATGGTCATAGCTGTTTCCTGCGGTTTGCGAAGATACAGAAC
			R2	CNAG_00332 3’ flanking region primer 2	TATGGATGCGTGGGAATG
			SO1	CNAG_00332 diagnostic screening primer, pairing with B79	GCCAGACCAATCAAATGC
			PO2	CNAG_00332 Southern blot probe primer	GAAGAAGGGTTGAATGTCG
			STM	NAT#290 STM primer	ACCGACAGCTCGAACAAGCAAGAG
			STM common	STM common primer	GCATGCCCTGCCCCTAAGAATTCG
83	CNAG_04023		L1	CNAG_04023 5’ flanking region primer 1	AGCAGGATAGACAGCGAAG
			L2	CNAG_04023 5’ flanking region primer 2	CTGGCCGTCGTTTTACTGTCCTTGATAGGTCGGAG
			R1	CNAG_04023 3’ flanking region primer 1	GTCATAGCTGTTTCCTGTGGAACACATTGGAGGAG
			R2	CNAG_04023 3’ flanking region primer 2	AATGGGTGTATGATGGCG
			SO1	CNAG_04023 diagnostic screening primer, pairing with B79	CAGAACGCATTGTTTGTGC
			PO2	CNAG_04023 Southern blot probe primer	GTAGTAAACGCCTTGAGCC
84	CNAG_05311		L1	CNAG_05311 5’ flanking region primer 1	CAACAAGTTCCATCACATCG
			L2	CNAG_05311 5’ flanking region primer 2	GCTCACTGGCCGTCGTTTTACGGGTAAAACCTGGCTTAGG
			R1	CNAG_05311 3’ flanking region primer 1	CATGGTCATAGCTGTTTCCTGGGATTTGGATGAACCTGG
			R2	CNAG_05311 3’ flanking region primer 2	GAGAAAGAGGTTTGTCGTGAG
			SO1	CNAG_05311 diagnostic screening primer, pairing with B79	TTCTACTTTCCGCCAAGG
			PO2	CNAG_05311 Southern blot probe primer	GAGATGGGTCACTAATCGC
85	CNAG_03086	FZC20	L1	CNAG_03086 5’ flanking region primer 1	AATCTCCTTTGCCCGACTC
			L2	CNAG_03086 5’ flanking region primer 2	TCACTGGCCGTCGTTTTACATACCTTGTCTTTGCGGGC
			R1	CNAG_03086 3’ flanking region primer 1	CATGGTCATAGCTGTTTCCTGATTGAAGGTGGCAGTAGATG
			R2	CNAG_03086 3’ flanking region primer 2	AAAATGTGGGCGGATGAG
			SO1	CNAG_03086 diagnostic screening primer, pairing with B79	TCAGTCGGGAAGAGTTTGC
			PO2	CNAG_03086 Southern blot probe primer	AGGCGAGAGTAAGAATGCG
			STM	NAT#191 STM primer	ATATGGATGTTTTTAGCGAG
			STM common	STM common primer	GCATGCCCTGCCCCTAAGAATTCG
86	CNAG_03336	FZC50	L1	CNAG_03336 5’ flanking region primer 1	GTGCCTTATTCCAATGGG
			L2	CNAG_03336 5’ flanking region primer 2	CTGGCCGTCGTTTTACTTCTTGCTGCCTGTTTGG
			R1	CNAG_03336 3’ flanking region primer 1	CTGGCCGTCGTTTTACCCAACAATAATCACGCAGG
			R2	CNAG_03336 3’ flanking region primer 2	CCATCCTTTTTTTAGCGGTC
			SO1	CNAG_03336 diagnostic screening primer, pairing with B79	CGAGGTGATTGATGTGAGC
			PO2	CNAG_03336 Southern blot probe primer	TTCAAGAGCGGACTGGACAG
			STM	NAT#204 STM primer	GATCTCTCGCGCTTGGGGGA
			STM common	STM common primer	GCATGCCCTGCCCCTAAGAATTCG
87	CNAG_03229	YOX101	L1	CNAG_03229 5’ flanking region primer 1	GTGGGTTACTTTGGGTGAG
			L2	CNAG_03229 5’ flanking region primer 2	TCACTGGCCGTCGTTTTACAAAAGGGACTTGCTGTCG
			R1	CNAG_03229 3’ flanking region primer 1	CATGGTCATAGCTGTTTCCTGGAAAGAAAGGAAATCGCCG
			R2	CNAG_03229 3’ flanking region primer 2	TGGAAGATGGTGACGAAG
			SO1	CNAG_03229 diagnostic screening primer, pairing with B79	TTGCGATTTCCGACTACC
			PO2	CNAG_03229 Southern blot probe primer	TGGAGGCGAATAATGGTC
			STM	NAT#227 STM primer	TCGTGGTTTAGAGGGAGCGC
			STM common	STM common primer	GCATGCCCTGCCCCTAAGAATTCG
88	CNAG_01883	GAT8	L1	CNAG_01883 5’ flanking region primer 1	TACTCGCTGCTTAGGGTTC
			L2	CNAG_01883 5’ flanking region primer 2	CTGGCCGTCGTTTTACATGGCATACTCCAGGTCTG
			R1	CNAG_01883 3’ flanking region primer 1	GTCATAGCTGTTTCCTGCCCTCCATTTACTTCTCCG
			R2	CNAG_01883 3’ flanking region primer 2	TAGCAGTAGGGCTCCTGATTCG
			SO1	CNAG_01883 diagnostic screening primer, pairing with B79	TTGGAGGTCTTTATCAGCG
			PO2	CNAG_01883 Southern blot probe primer	GGAGAAGTAAATGGAGGGG
			STM	NAT#125 STM primer	CGCTACAGCCAGCGCGCGCAAGCG
			STM common	STM common primer	GCATGCCCTGCCCCTAAGAATTCG
89	CNAG_04837	FZC8	L1	CNAG_04837 5’ flanking region primer 1	TGAAACAGTGAATCAGGCAC
			L2	CNAG_04837 5’ flanking region primer 2	GCTCACTGGCCGTCGTTTTACTCAGTGTCAACGGTCATTG
			R1	CNAG_04837 3’ flanking region primer 1	CATGGTCATAGCTGTTTCCTGGAAAGGGGTAGGGATAAGTTG
			R2	CNAG_04837 3’ flanking region primer 2	ACTGAACGACAAGAGACGAC
			SO1	CNAG_04837 diagnostic screening primer, pairing with B79	TAAGAGAAAAGGGGCTGC
			PO1	CNAG_04837 Southern blot probe primer 1	TGTCCCCATCAACTCTACAAC
			PO2	CNAG_04837 Southern blot probe primer 2	CTTCTGCTTTCACCATTAGC
			STM	NAT#146 STM primer	ACTAGCCCCCCCTCACCACCT
			STM common	STM common primer	GCATGCCCTGCCCCTAAGAATTCG
90	CNAG_00514	GAT6	L1	CNAG_00514 5’ flanking region primer 1	GGTGTTTCCATACGAACCG
			L2	CNAG_00514 5’ flanking region primer 2	CTGGCCGTCGTTTTACGGAGCCATTTCTTACTTATGCG
			R1	CNAG_00514 3’ flanking region primer 1	GTCATAGCTGTTTCCTGAATCCCAAGGACCATCTG
			R2	CNAG_00514 3’ flanking region primer 2	GCTGAGAAGGAGAGGATAGC
			SO1	CNAG_00514 diagnostic screening primer, pairing with B79	GTGGTTGAAAGTATTAGGCG
			PO2	CNAG_00514 Southern blot probe primer	GAGGATTGGTGATGGACTG
			STM	NAT#201 STM primer	CACCCTCTATCTCGAGAAAGCTCC
			STM common	STM common primer	GCATGCCCTGCCCCTAAGAATTCG
91	CNAG_03409	SKN7	L1	CNAG_03409 5’ flanking region primer 1	CCTCACCGATTCATTCACTG
			L2	CNAG_03409 5’ flanking region primer 2	CTGGCCGTCGTTTTACTTTTCTCCCTTCTTCGCCCGAC
			R1	CNAG_03409 3’ flanking region primer 1	GTCATAGCTGTTTCCTGAGGTTCAAGCCCAGACTCAG
			R2	CNAG_03409 3’ flanking region primer 2	AGTATCTACGGTGCTGGTGC
			SO1	CNAG_03409 diagnostic screening primer, pairing with B79	TGAGGATGATGACTGGGGAC
			PO1	CNAG_03409 Southern blot probe primer 1	ACTTCCAATGCTCAACCCCG
			PO2	CNAG_03409 Southern blot probe primer 2	GCAGGACAAGAAGGAGAGTG
			STM	NAT#201 STM primer	CACCCTCTATCTCGAGAAAGCTCC
			STM common	STM common primer	GCATGCCCTGCCCCTAAGAATTCG
92	CNAG_05392	ZAP104	L1	CNAG_05392 5’ flanking region primer 1	AAGTTGTGAAACCACCAGG
			L2	CNAG_05392 5’ flanking region primer 2	TCACTGGCCGTCGTTTTACTCACCCTGTAGATGTGTGG
			R1	CNAG_05392 3’ flanking region primer 1	CATGGTCATAGCTGTTTCCTGGGAGTCCCTGTGAAGTAAAAG
			R2	CNAG_05392 3’ flanking region primer 2	TGAGCCAAAGTAGCAGTCAG
			SO1	CNAG_05392 diagnostic screening primer, pairing with B79	GAATGGACCTTGGAAAACG
			PO2	CNAG_05392 Southern blot probe primer	CGGTCTGTGTGCTTCTTCAC
			STM	NAT#204 STM primer	GATCTCTCGCGCTTGGGGGA
			STM common	STM common primer	GCATGCCCTGCCCCTAAGAATTCG
93	CNAG_04895	FZC3	L1	CNAG_04895 5’ flanking region primer 1	TTCGTAGTTAGCCAGCAGAG
			L2	CNAG_04895 5’ flanking region primer 2	TCACTGGCCGTCGTTTTACGTTCTTGATGTGGAGGAGC
			R1	CNAG_04895 3’ flanking region primer 1	CATGGTCATAGCTGTTTCCTGCCCAACCCTTATGCGTATG
			R2	CNAG_04895 3’ flanking region primer 2	AGCGTCTCCCTCAAAAAC
			SO1	CNAG_04895 diagnostic screening primer, pairing with B79	TTAGCGACCGAAAAAGGG
			PO2	CNAG_04895 Southern blot probe primer	AAGATGACGCAGAACTGGG
			STM	NAT#204 STM primer	GATCTCTCGCGCTTGGGGGA
			STM common	STM common primer	GCATGCCCTGCCCCTAAGAATTCG
94	CNAG_04176	HSF2	L1	CNAG_04176 5’ flanking region primer 1	TTGACACGGGGACTAATCG
			L2	CNAG_04176 5’ flanking region primer 2	GCTCACTGGCCGTCGTTTTACGATTAGCCCAGTCTTAGCG
			R1	CNAG_04176 3’ flanking region primer 1	CATGGTCATAGCTGTTTCCTGAGAAGCAGGGAGCAAAACGG
			R2	CNAG_04176 3’ flanking region primer 2	CCGAAAAGTTGAGCAAGAC
			SO1	CNAG_04176 diagnostic screening primer, pairing with B79	CGATAGCCTTTGTAGTAGGTCTC
			PO2	CNAG_04176 Southern blot probe primer	GGGATTTGATTATCTGGAGG
			STM	NAT#205 STM primer	TATCCCCCTCTCCGCTCTCTAGCA
			STM common	STM common primer	GCATGCCCTGCCCCTAAGAATTCG
95	CNAG_07724	CUF1	L1	CNAG_07724 5’ flanking region primer 1	CAAAGAAAACGCTCACTCC
			L2	CNAG_07724 5’ flanking region primer 2	TCACTGGCCGTCGTTTTACGGATAGAACAAGACAAGAGCG
			R1	CNAG_07724 3’ flanking region primer 1	CATGGTCATAGCTGTTTCCTGACTTCAGTCGTTACCAGCAC
			R2	CNAG_07724 3’ flanking region primer 2	TCTTTGAGCACATCAGGTG
			SO1	CNAG_07724 diagnostic screening primer, pairing with B79	CCGTCATTATCGTGTCTCC
			PO2	CNAG_07724 Southern blot probe primer	GCTTCGGAGGAGTTGATAG
			STM	NAT#205 STM primer	TATCCCCCTCTCCGCTCTCTAGCA
			STM common	STM common primer	GCATGCCCTGCCCCTAAGAATTCG
96	CNAG_06751	HLH3	L1	CNAG_06751 5’ flanking region primer 1	AAAAACGGCTGAAGGCTCG
			L2	CNAG_06751 5’ flanking region primer 2	GCTCACTGGCCGTCGTTTTACTGGCGAGTTGGTATCTGAG
			R1	CNAG_06751 3’ flanking region primer 1	CATGGTCATAGCTGTTTCCTGAAGATGAGAGAGAAGGGGG
			R2	CNAG_06751 3’ flanking region primer 2	AGAAGTGGTATGACCGTTTG
			SO1	CNAG_06751 diagnostic screening primer, pairing with B79	TCCATACATTGTTGAGGGC
			PO2	CNAG_06751 Southern blot probe primer	ATTGCCCAAGCGGATAAG
			STM	NAT#208 STM primer	TGGTCGCGGGAGATCGTGGTTT
			STM common	STM common primer	GCATGCCCTGCCCCTAAGAATTCG
97	CNAG_01438	SWI6	L1	CNAG_01438 5’ flanking region primer 1	ATCACACGCAATCCCATC
			L2	CNAG_01438 5’ flanking region primer 2	GCTCACTGGCCGTCGTTTTACAGCAAGATGGAAGGAAGC
			R1	CNAG_01438 3’ flanking region primer 1	CATGGTCATAGCTGTTTCCTGGCGACGAAATCATAAGGC
			R2	CNAG_01438 3’ flanking region primer 2	TGAGAACTGGACGAACTGC
			SO	CNAG_01438 diagnostic screening primer, pairing with B79	AATGATGCGTCGGACTTC
			PO	CNAG_01438 Southern blot probe primer	GGAAGAGAAAGACTTGCGAG
			STM	NAT#122 STM primer	ACAGCTCCAAACCTCGCTAAACAG
			STM common	STM common primer	GCATGCCCTGCCCCTAAGAATTCG
98	CNAG_00791	HLH1	L1	CNAG_00791 5’ flanking region primer 1	GCATCCATTTTATCGGTTCG
			L2	CNAG_00791 5’ flanking region primer 2	GCTCACTGGCCGTCGTTTTACTTCTGCTTGAAGGAGTCGGG
			R1	CNAG_00791 3’ flanking region primer 1	CATGGTCATAGCTGTTTCCTGCGGTTATCTTGCGTAAAGC
			R2	CNAG_00791 3’ flanking region primer 2	TGTCTCACCCATCACGAAC
			SO	CNAG_00791 diagnostic screening primer, pairing with B79	ATTCGCTCAGGCAGTTTC
			PO	CNAG_00791 Southern blot probe primer	GCGATGATGAGGACTCTTG
			STM	NAT#146 STM primer	ACTAGCCCCCCCTCACCACCT
			STM common	STM common primer	GCATGCCCTGCCCCTAAGAATTCG
99	CNAG_02241	HOB5	L1	CNAG_02241 5’ flanking region primer 1	ATAGCAAACCCATACCTCG
			L2	CNAG_02241 5’ flanking region primer 2	TCACTGGCCGTCGTTTTACTTTGTTTGGTAGTGGGGG
			R1	CNAG_02241 3’ flanking region primer 1	CATGGTCATAGCTGTTTCCTGCGAGAACTCTGGAGCATTC
			R2	CNAG_02241 3’ flanking region primer 2	GATGTGTTGTGGACTGTATGC
			SO	CNAG_02241 diagnostic screening primer, pairing with B79	TCCCATCATAGGAGTGGACG
			PO	CNAG_02241 Southern blot probe primer	CTTGGGAGCAAATAAGTGTG
			STM	NAT#219 STM primer	CCCTAAAACCCTACAGCAAT
			STM common	STM common primer	GCATGCCCTGCCCCTAAGAATTCG
100	CNAG_02566	FKH2	L1	CNAG_02566 5’ flanking region primer 1	TCGCACGGCATAGGATTAG
			L2	CNAG_02566 5’ flanking region primer 2	TCACTGGCCGTCGTTTTACATGCCGCCAGAATGTTGAG
			R1	CNAG_02566 3’ flanking region primer 1	CATGGTCATAGCTGTTTCCTGTGATGTTGATGGAGACTGG
			R2	CNAG_02566 3’ flanking region primer 2	ACTGCTTCTTCACCCTCCAC
			SO	CNAG_02566 diagnostic screening primer, pairing with B79	ATCTGCCGCAACATTCAC
			PO	CNAG_02566 Southern blot probe primer	GTTGGTGCTTCATAGTGACTG
			STM	NAT#219 STM primer	CCCTAAAACCCTACAGCAAT
			STM common	STM common primer	GCATGCCCTGCCCCTAAGAATTCG
101	CNAG_01626	ADA2	L1	CNAG_01626 5’ flanking region primer 1	GGATGATGGAATCGTATGC
			L2	CNAG_01626 5’ flanking region primer 2	TCACTGGCCGTCGTTTTACATTATCCACCCTCGGCTTC
			R1	CNAG_01626 3’ flanking region primer 1	CATGGTCATAGCTGTTTCCTGGCGAACGGTATGACAACTATG
			R2	CNAG_01626 3’ flanking region primer 2	GGACGAAAACATTGCTCTCAAC
			SO	CNAG_01626 diagnostic screening primer, pairing with B79	TCAGCAGCAGCAGGTAAAC
			PO	CNAG_01626 Southern blot probe primer	CCCAGACCGTTTTGAATG
			STM	NAT#232 STM primer	CTTTAAAGGTGGTTTGTG
			STM common	STM common primer	GCATGCCCTGCCCCTAAGAATTCG
102	CNAG_05940	ZFC3	L1	CNAG_05940 5’ flanking region primer 1	TCTTGACCGTCGCCAGTTAC
			L2	CNAG_05940 5’ flanking region primer 2	TCACTGGCCGTCGTTTTACTGGCTCAAAGGCAAAGTCGG
			R1	CNAG_05940 3’ flanking region primer 1	CATGGTCATAGCTGTTTCCTGAGGTGATTTTGGGAGTCAG
			R2	CNAG_05940 3’ flanking region primer 2	GGCTGAGAATGATGTGACG
			SO	CNAG_05940 diagnostic screening primer, pairing with B79	GGAAAGAAGACGGATAGCG
			PO	CNAG_05940 Southern blot probe primer	GTCTCCAGGAAAGTTCGTG
			STM	NAT#232 STM primer	CTTTAAAGGTGGTTTGTG
			STM common	STM common primer	GCATGCCCTGCCCCTAAGAATTCG
103	CNAG_04352	ZAP103	L1	CNAG_04352 5’ flanking region primer 1	GTGATTATGTGAACCCGTTACC
			L2	CNAG_04352 5’ flanking region primer 2	TCACTGGCCGTCGTTTTACTTTTAGAGGTGATGACTGCG
			R1	CNAG_04352 3’ flanking region primer 1	CATGGTCATAGCTGTTTCCTGTGCTGCTGGAGGAAGAGAAC
			R2	CNAG_04352 3’ flanking region primer 2	AGTGAGTCGTTGATGTGGC
			SO	CNAG_04352 diagnostic screening primer, pairing with B79	ATAGTGAATACGGGTCGGG
			PO	CNAG_04352 Southern blot probe primer	GCTGAAACAGGAGGCATAG
			STM	NAT#234 STM primer	CCAGCCAGCACTCCGATATA
			STM common	STM common primer	GCATGCCCTGCCCCTAAGAATTCG
104	CNAG_03768	FZC32	L1	CNAG_03768 5’ flanking region primer 1	AATGTCCTTGCGGTTGAC
			L2	CNAG_03768 5’ flanking region primer 2	GCTCACTGGCCGTCGTTTTACAATAGTCCCCGTCGTTGTC
			R1	CNAG_03768 3’ flanking region primer 1	CATGGTCATAGCTGTTTCCTGCGATGGATGTTTGGTGGTAG
			R2	CNAG_03768 3’ flanking region primer 2	AAAGGGGTTTTGGTGGCTC
			SO	CNAG_03768 diagnostic screening primer, pairing with B79	TGGATTTGGCAGAGAAGAAG
			PO	CNAG_03768 Southern blot probe primer	AAGACACTTGGCTCTCCAG
			STM	NAT#234 STM primer	CCAGCCAGCACTCCGATATA
			STM common	STM common primer	GCATGCCCTGCCCCTAAGAATTCG
105	CNAG_02322	FZC17	L1	CNAG_02322 5’ flanking region primer 1	CGCTCACTCACCTTTCAAAC
			L2	CNAG_02322 5’ flanking region primer 2	CTGGCCGTCGTTTTACACATCGGCTTTTACGGAGC
			R1	CNAG_02322 3’ flanking region primer 1	GTCATAGCTGTTTCCTGCTCGGTTACCAGTCACTACG
			R2	CNAG_02322 3’ flanking region primer 2	CCACCAAGATTCAGAGTTCG
			SO	CNAG_02322 diagnostic screening primer, pairing with B79	GAGATTTCGGTGGATTTCC
			PO	CNAG_02322 Southern blot probe primer	AAGCAACCCTCAGCATTG
			STM	NAT#240 STM primer	GGTGTTGGATCGGGGTGGAT
			STM common	STM common primer	GCATGCCCTGCCCCTAAGAATTCG
106	CNAG_06818	HAP1	L1	CNAG_06818 5’ flanking region primer 1	TGTATTCTGCCCACCTCCAC
			L2	CNAG_06818 5’ flanking region primer 2	TCACTGGCCGTCGTTTTACCCTCTTTGCTGGTCTCTGAG
			R1	CNAG_06818 3’ flanking region primer 1	CATGGTCATAGCTGTTTCCTGTCTGCTGCTACATCAGGTTC
			R2	CNAG_06818 3’ flanking region primer 2	AACCTCTGTATCGCTGACG
			SO	CNAG_06818 diagnostic screening primer, pairing with B79	GGGTGAAAGACAATAGGTAAGG
			PO	CNAG_06818 Southern blot probe primer	AAAGTGAAGAGAGGAGGTCAG
			STM	NAT#240 STM primer	GGTGTTGGATCGGGGTGGAT
			STM common	STM common primer	GCATGCCCTGCCCCTAAGAATTCG
107	CNAG_07011	FZC22	L1	CNAG_07011 5’ flanking region primer 1	CCAACAAATAGCAAAGCCG
			L2	CNAG_07011 5’ flanking region primer 2	TCACTGGCCGTCGTTTTACACACCAAAGCCAAGAACAC
			R1	CNAG_07011 3’ flanking region primer 1	CATGGTCATAGCTGTTTCCTGGCTAATGCCTGAAACAGACC
			R2	CNAG_07011 3’ flanking region primer 2	TCGGACACCCAATCAATAC
			SO	CNAG_07011 diagnostic screening primer, pairing with B79	TTGTGTTGTTCGGTGAGG
			PO	CNAG_07011 Southern blot probe primer	TGGGTGATACAGAGGAAAAC
			STM	NAT#273 STM primer	GAGATCTTTCGGGAGGTCTGGATT
			STM common	STM common primer	GCATGCCCTGCCCCTAAGAATTCG
108	CNAG_04036	HSF3	L1	CNAG_04036 5’ flanking region primer 1	CCAGTTGAACGCTTCTAAAC
			L2	CNAG_04036 5’ flanking region primer 2	TCACTGGCCGTCGTTTTACTGATGGTGTGGGAACAATAC
			R1	CNAG_04036 3’ flanking region primer 1	CATGGTCATAGCTGTTTCCTGTTCTCCTTGCCTATGTGCC
			R2	CNAG_04036 3’ flanking region primer 2	CAGCAACTTACTTTGGAGGC
			SO	CNAG_04036 diagnostic screening primer, pairing with B79	ATAGACAGCAGCGGGATAC
			PO	CNAG_04036 Southern blot probe primer	TCACAGATGCCTTTCTCG
			STM	NAT#273 STM primer	GAGATCTTTCGGGAGGTCTGGATT
			STM common	STM common primer	GCATGCCCTGCCCCTAAGAATTCG
109	CNAG_07506	FAP1	L1	CNAG_07506 5’ flanking region primer 1	CGTAATGACACTGGAGAGC
			L2	CNAG_07506 5’ flanking region primer 2	GCTCACTGGCCGTCGTTTTACTGTTGCCGTAGGAACCGCTTC
			R1	CNAG_07506 3’ flanking region primer 1	CATGGTCATAGCTGTTTCCTGTCCCAAAGCCTCTTCTCAG
			R2	CNAG_07506 3’ flanking region primer 2	GTGAGACCCTGATAGACC
			SO	CNAG_07506 diagnostic screening primer, pairing with B79	GACTCAAAGGGAGATGACG
			PO	CNAG_07506 Southern blot probe primer	GCTTTTGCCTGCTATTGAC
			STM	NAT#296 STM primer	CGCCCGCCCTCACTATCCAC
			STM common	STM common primer	GCATGCCCTGCCCCTAAGAATTCG
110	CNAG_06223	MIZ1	L1	CNAG_06223 5’ flanking region primer 1	GGATGAAGGGGAAGACTTG
			L2	CNAG_06223 5’ flanking region primer 2	TCACTGGCCGTCGTTTTACCTTCCGTTCAAAATCGTCG
			R1	CNAG_06223 3’ flanking region primer 1	CATGGTCATAGCTGTTTCCTGGTCTACCACCACCATCACAC
			R2	CNAG_06223 3’ flanking region primer 2	GCCGTCCATTCATACATCTG
			SO	CNAG_06223 diagnostic screening primer, pairing with B79	GGTGTCAATAGTTGGGTGG
			PO	CNAG_06223 Southern blot probe primer	AGAGCAGAAGCAAATGACC
			STM	NAT#210 STM primer	CTAGAGCCCGCCACAACGCT
			STM common	STM common primer	GCATGCCCTGCCCCTAAGAATTCG
111	CNAG_06283	LIV4	L1	CNAG_06283 5’ flanking region primer 1	CCCTTTGTCCTTACCCACATTTTC
			L2	CNAG_06283 5’ flanking region primer 2	TCACTGGCCGTCGTTTTACTCGTTCGGGCACTTCTTGAC
			R1	CNAG_06283 3’ flanking region primer 1	CATGGTCATAGCTGTTTCCTGCGAGTAAGGAGACGGTTGAG
			R2	CNAG_06283 3’ flanking region primer 2	GGTTAGGGGGATAAAATAGGAG
			SO	CNAG_06283 diagnostic screening primer, pairing with B79	GAGACATTCTTTCTGACGAGC
			PO	CNAG_06283 Southern blot probe primer	TGGCTTGAAGGGTCTTGGTC
			STM	NAT#234 STM primer	CCAGCCAGCACTCCGATATA
			STM common	STM common primer	GCATGCCCTGCCCCTAAGAATTCG
112	CNAG_04583	DDT1	L1	CNAG_04583 5’ flanking region primer 1	GCTCGCTACATTTTCAGGTATC
			L2	CNAG_04583 5’ flanking region primer 2	TCACTGGCCGTCGTTTTACGAGAGGGTCGGAAATAGAAG
			R1	CNAG_04583 3’ flanking region primer 1	CATGGTCATAGCTGTTTCCTGGGGAAGGAGTAATGCCTGAC
			R2	CNAG_04583 3’ flanking region primer 2	AACCGTGATGGAGATTGG
			SO	CNAG_04583 diagnostic screening primer, pairing with B79	CGGTGTGCGATTCTAACTTC
			PO	CNAG_04583 Southern blot probe primer	GGGGACTGTTTTGATGACC
			STM	NAT#102 STM primer	CCATAGCGATATCTACCCCAATCT
			STM common	STM common primer	GCATGCCCTGCCCCTAAGAATTCG
113	CNAG_03261		L1	CNAG_03261 5’ flanking region primer 1	GGCGATAAAGACGACGAAC
			L2	CNAG_03261 5’ flanking region primer 2	CTGGCCGTCGTTTTACGGACTATTCGTGGCTTAGC
			R1	CNAG_03261 3’ flanking region primer 1	GTCATAGCTGTTTCCTGTGAGACCAATGTGTTGCC
			R2	CNAG_03261 3’ flanking region primer 2	CCTCAACCCCTTTCTGATTTATCC
			SO	CNAG_03261 diagnostic screening primer, pairing with B79	TAGTCGGTGATGAGAGTTGCGG
			PO	CNAG_03261 Southern blot probe primer	GCAAATCTGCTTCTGGGATG
114	CNAG_04908	CLR4	L1	CNAG_04908 5’ flanking region primer 1	GATGACGAATAGCACGGTC
			L2	CNAG_04908 5’ flanking region primer 2	TCACTGGCCGTCGTTTTACGGATGGGAAGATTGTTGG
			R1	CNAG_04908 3’ flanking region primer 1	GATGGTCATAGCTGTTTCCTGTTGCTTACGCCTTTGTCC
			R2	CNAG_04908 3’ flanking region primer 2	ATGGTTGTTCACGCACAG
			SO	CNAG_04908 diagnostic screening primer, pairing with B79	AAACAAAAGCCGAGGGAG
			PO	CNAG_04908 Southern blot probe primer	AACTTCCCACCCCTTCATC
			STM	NAT#242 STM primer	GTAGCGATAGGGGTGTCGCTTTAG
			STM common	STM common primer	GCATGCCCTGCCCCTAAGAATTCG
115	CNAG_01317		L1	CNAG_01317 5’ flanking region primer 1	AAGCACCAAGAAGCAAGTG
			L2	CNAG_01317 5’ flanking region primer 2	TCACTGGCCGTCGTTTTACATTGACACCTGCCGATTC
			R1	CNAG_01317 3’ flanking region primer 1	CATGGTCATAGCTGTTTCCTGTACTATCAGCAGAAGCGGC
			R2	CNAG_01317 3’ flanking region primer 2	AATGATAGGCGGAAGTAAGG
			SO	CNAG_01317 diagnostic screening primer, pairing with B79	CCACCTCGCAGTATCAAAC
			PO	CNAG_01317 Southern blot probe primer	AGGGTCAGGGAGATGATGTG
116	CNAG_00559	BZP3	L1	CNAG_00559 5’ flanking region primer 1	GGTGTTTCCATACGAACCG
			L2	CNAG_00559 5’ flanking region primer 2	CTGGCCGTCGTTTTACGGAGCCATTTCTTACTTATGCG
			R1	CNAG_00559 3’ flanking region primer 1	GTCATAGCTGTTTCCTGAATCCCAAGGACCATCTG
			R2	CNAG_00559 3’ flanking region primer 2	GCTGAGAAGGAGAGGATAGC
			SO	CNAG_00559 diagnostic screening primer, pairing with B79	GTGGTTGAAAGTATTAGGCG
			PO	CNAG_00559 Southern blot probe primer	TCTCTTCGTTTGCTACACG
			STM	NAT#242 STM primer	GTAGCGATAGGGGTGTCGCTTTAG
			STM common	STM common primer	GCATGCCCTGCCCCTAAGAATTCG
117	CNAG_07940	BZP5	L1	CNAG_07940 5’ flanking region primer 1	CAAGGTAATGATTGGGGC
			L2	CNAG_07940 5’ flanking region primer 2	TCACTGGCCGTCGTTTTACGCAATAATGGAAGGTCTCG
			R1	CNAG_07940 3’ flanking region primer 1	CATGGTCATAGCTGTTTCCTGATCAAGAATGACACGCCG
			R2	CNAG_07940 3’ flanking region primer 2	AACTTGTATGGTGGTGCCG
			SO	CNAG_07940 diagnostic screening primer, pairing with B79	TCACTTGCTCTTCTCCCTG
			PO	CNAG_07940 Southern blot probe primer	GTGACGAATGCGAAACTC
			STM	NAT#191 STM primer	ATATGGATGTTTTTAGCGAG
			STM common	STM common primer	GCATGCCCTGCCCCTAAGAATTCG
118	CNAG_05535		L1	CNAG_05535 5’ flanking region primer 1	AGCAACAACGGCATAGTG
			L2	CNAG_05535 5’ flanking region primer 2	TCACTGGCCGTCGTTTTACACGACAGTGAGAGTCCTGAC
			R1	CNAG_05535 3’ flanking region primer 1	CATGGTCATAGCTGTTTCCTGCTGGAGCGAGGAAATAGTAATG
			R2	CNAG_05535 3’ flanking region primer 2	ACACAAAGCGAGTGGTTG
			SO	CNAG_05535 diagnostic screening primer, pairing with B79	GGCAGTGTCAGATGAAAGC
			PO	CNAG_05535 Southern blot probe primer	CATCGGCTACATCTTCCTC
119	CNAG_02516	HLH5	L1	CNAG_02516 5’ flanking region primer 1	GCATCACACGAACGATTCTAC
			L2	CNAG_02516 5’ flanking region primer 2	TCACTGGCCGTCGTTTTACATTGTTGGCGGTGGAAACG
			R1	CNAG_02516 3’ flanking region primer 1	CATGGTCATAGCTGTTTCCTGAGGTTTGGGAGCAGTAAGGC
			R2	CNAG_02516 3’ flanking region primer 2	GATGTTTGTGACCGATTCG
			SO	CNAG_02516 diagnostic screening primer, pairing with B79	GCGAAGGTTTACCGATAAG
			PO	CNAG_02516 Southern blot probe primer	TATGGGGTTAGGAGCGTTGG
			STM	NAT#210 STM primer	CTAGAGCCCGCCACAACGCT
			STM common	STM common primer	GCATGCCCTGCCCCTAAGAATTCG
120	CNAG_04226		L1	CNAG_04226 5’ flanking region primer 1	GCCCTTTTTGGTATGACAG
			L2	CNAG_04226 5’ flanking region primer 2	TCACTGGCCGTCGTTTTACTGTGAGGGATTCCTTGTTC
			R1	CNAG_04226 3’ flanking region primer 1	CATGGTCATAGCTGTTTCCTGGTTGGAAACAAGCAGTCG
			R2	CNAG_04226 3’ flanking region primer 2	TCAGAAGAATCAAGAGGTCG
			SO	CNAG_04226 diagnostic screening primer, pairing with B79	ACTTACATTGCCTTCCTCG
			PO	CNAG_04226 Southern blot probe primer	ATACATCAGCCTGTCCTGC
121	CNAG_05170	PIP2	L1	CNAG_05170 5’ flanking region primer 1	TGCCTTCGCTCTGTAACTC
			L2	CNAG_05170 5’ flanking region primer 2	CTGGCCGTCGTTTTACCCTTTTTGAGGCTCGCTG
			R1	CNAG_05170 3’ flanking region primer 1	GTCATAGCTGTTTCCTGAAATGAAGGAGTGTGCGGG
			R2	CNAG_05170 3’ flanking region primer 2	AATAGGACCTCAACACCAGG
			SO	CNAG_05170 diagnostic screening primer, pairing with B79	AACAAGAAGCCCCTTTCG
			PO	CNAG_05170 Southern blot probe primer	AGTTTTTGGACCCGAGTG
			STM	NAT#232 STM primer	CTTTAAAGGTGGTTTGTG
			STM common	STM common primer	GCATGCCCTGCCCCTAAGAATTCG
122	CNAG_03902	RDS2	L1	CNAG_03902 5’ flanking region primer 1	GCAAAGTCAAGAAGGTCAGG
			L2	CNAG_03902 5’ flanking region primer 2	CTGGCCGTCGTTTTACTTCTTCTTTGGCTCGTCCG
			R1	CNAG_03902 3’ flanking region primer 1	GTCATAGCTGTTTCCTGGGGAGATGAAATGTGCGTTTAG
			R2	CNAG_03902 3’ flanking region primer 2	ATGCTTTCGCCGTCATCTCGTC
			SO	CNAG_03902 diagnostic screening primer, pairing with B79	TGATTACCCCTGTCAAACTC
			PO	CNAG_03902 Southern blot probe primer	CAGAATCGGGAAGTAATGG
			STM	NAT#232 STM primer	CTTTAAAGGTGGTTTGTG
			STM common	STM common primer	GCATGCCCTGCCCCTAAGAATTCG
123	CNAG_06097		L1	CNAG_06097 5’ flanking region primer 1	CAGTCCGAAGTTTACAATCG
			L2	CNAG_06097 5’ flanking region primer 2	CTGGCCGTCGTTTTACTTTCGTCGTGTGGAGTTGGC
			R1	CNAG_06097 3’ flanking region primer 1	GTCATAGCTGTTTCCTGAGATTGGAGGGTTTGAGGGC
			R2	CNAG_06097 3’ flanking region primer 2	TCCACCGAAGAAACTGAAG
			SO	CNAG_06097 diagnostic screening primer, pairing with B79	AGGTTTGAGAGGTTTGGAAG
			PO	CNAG_06097 Southern blot probe primer	ATTATCGGAGCGTTGTGG
124	CNAG_03431	FZC48	L1	CNAG_03431 5’ flanking region primer 1	AAGCACTCTGTAGCCTGTTG
			L2	CNAG_03431 5’ flanking region primer 2	GCTCACTGGCCGTCGTTTTACCTTGAAGATGATGCGTGC
			R1	CNAG_03431 3’ flanking region primer 1	CATGGTCATAGCTGTTTCCTGCGCTCATAGAGAATGCTGG
			R2	CNAG_03431 3’ flanking region primer 2	TAGGAGTGTCTGCCAAAGC
			SO	CNAG_03431 diagnostic screening primer, pairing with B79	TCATCCTCATCCCGAATAC
			PO	CNAG_03431 Southern blot probe primer	ACTCTTCGTGAGACGCATC
			STM	NAT#290 STM primer	ACCGACAGCTCGAACAAGCAAGAG
			STM common	STM common primer	GCATGCCCTGCCCCTAAGAATTCG
125	CNAG_00830	FZC38	L1	CNAG_00830 5’ flanking region primer 1	CCGACTAATAGGTGTGCTGTC
			L2	CNAG_00830 5’ flanking region primer 2	GCTCACTGGCCGTCGTTTTACGAGATGAGATGAGTTGCGTG
			R1	CNAG_00830 3’ flanking region primer 1	CATGGTCATAGCTGTTTCCTGTTGTGTCCCCATCACTACCG
			R2	CNAG_00830 3’ flanking region primer 2	CATCCAAAGAAGCGAAACG
			SO	CNAG_00830 diagnostic screening primer, pairing with B79	GAAGAGAAGTAGTGGATAGACTCG
			PO	CNAG_00830 Southern blot probe primer	TGATGCCGTAAATCGTAGG
			STM	NAT#292 STM primer	ATTTCGATGTATATATGTAGC
			STM common	STM common primer	GCATGCCCTGCCCCTAAGAATTCG
126	CNAG_07443	HLH4	L1	CNAG_07443 5’ flanking region primer 1	ATCTCTTCTCTCGGCGTGTC
			L2	CNAG_07443 5’ flanking region primer 2	GCTCACTGGCCGTCGTTTTACACAGGAAAAGGAGGAGTCG
			R1	CNAG_07443 3’ flanking region primer 1	CATGGTCATAGCTGTTTCCTGAAGTCTTTCCGTCTGACCC
			R2	CNAG_07443 3’ flanking region primer 2	TCGCATCCCTTGTATTCG
			SO	CNAG_07443 diagnostic screening primer, pairing with B79	TCAATAATCAGCCGCCTAC
			PO	CNAG_07443 Southern blot probe primer	TTAGATTCCGCATAGGTCC
			STM	NAT#295 STM primer	ACACCTACATCAAACCCTCCC
			STM common	STM common primer	GCATGCCCTGCCCCTAAGAATTCG
127	CNAG_05186	GRF1	L1	CNAG_05186 5’ flanking region primer 1	ACAACGGTCAAGAAGGGTC
			L2	CNAG_05186 5’ flanking region primer 2	GCTCACTGGCCGTCGTTTTACAAGTAAAGGAACGCACGG
			R1	CNAG_05186 3’ flanking region primer 1	CATGGTCATAGCTGTTTCCTGCGCTTGAGACGGGAGTAATC
			R2	CNAG_05186 3’ flanking region primer 2	GAGGTAAGGATGATTGGACC
			SO	CNAG_05186 diagnostic screening primer, pairing with B79	GTGTGAAGTGAGTAGTAACGAGC
			PO	CNAG_05186 Southern blot probe primer	TTCCCTATCTCTCTTCATACCC
			STM	NAT#296 STM primer	CGCCCGCCCTCACTATCCAC
			STM common	STM common primer	GCATGCCCTGCCCCTAAGAATTCG
128	CNAG_03561	FZC33	L1	CNAG_03561 5’ flanking region primer 1	TGGGCGAGACGAGATAGAAC
			L2	CNAG_03561 5’ flanking region primer 2	CTGGCCGTCGTTTTACGGATAAAGATGATTCGGGTC
			R1	CNAG_03561 3’ flanking region primer 1	GTCATAGCTGTTTCCTGTGATGGCTGATTTCCCGTG
			R2	CNAG_03561 3’ flanking region primer 2	GTCATAGCTGTTTCCTGTGATGGCTGATTTCCCGTG
			SO	CNAG_03561 diagnostic screening primer, pairing with B79	AAGAAAGACGGTAGCGGTGG
			PO	CNAG_03561 Southern blot probe primer	CCACCTCTTCATCCAATAGC
			STM	NAT#43 STM primer	CCAGCTACCAATCACGCTAC
			STM common	STM common primer	GCATGCCCTGCCCCTAAGAATTCG
129	CNAG_04878	FZC1	L1	CNAG_04878 5’ flanking region primer 1	AAGTCCGTGCTGGCTAATC
			L2	CNAG_04878 5’ flanking region primer 2	CTGGCCGTCGTTTTACCTTTTCGCTGCCTTATTCG
			R1	CNAG_04878 3’ flanking region primer 1	GTCATAGCTGTTTCCTGAAAACAGGGCATACGGTGTCGTGG
			R2	CNAG_04878 3’ flanking region primer 2	GCTGACCATCTCTTCCCTAC
			SO	CNAG_04878 diagnostic screening primer, pairing with B79	CCTTGTTTGTGTCTACCGTATC
			PO	CNAG_04878 Southern blot probe primer	AGTGGGAATCGTCGTTGAC
			STM	NAT#116 STM primer	GCACCCAAGAGCTCCATCTC
			STM common	STM common primer	GCATGCCCTGCCCCTAAGAATTCG
130	CNAG_03279	CCD4	L1	CNAG_03279 5’ flanking region primer 1	CGTTTCCAGTTATCGCTTC
			L2	CNAG_03279 5’ flanking region primer 2	GCTCACTGGCCGTCGTTTTACGCAATGACCCACTTTTTGAC
			R1	CNAG_03279 3’ flanking region primer 1	CATGGTCATAGCTGTTTCCTGGCTTTGCCTGATGAGTTTTG
			R2	CNAG_03279 3’ flanking region primer 2	GTAACCCACTCGGAAGTTG
			SO	CNAG_03279 diagnostic screening primer, pairing with B79	TTGTCTGTGAGGTGGAAGG
			PO	CNAG_03279 Southern blot probe primer	CAGGCTCGTTTGTAGCCTTC
			STM	NAT#122 STM primer	ACAGCTCCAAACCTCGCTAAACAG
			STM common	STM common primer	GCATGCCCTGCCCCTAAGAATTCG
131	CNAG_06921	HOB4	L1	CNAG_06921 5’ flanking region primer 1	GACAAAGCAACAACAGCG
			L2	CNAG_06921 5’ flanking region primer 2	TCACTGGCCGTCGTTTTACTCGGATGACAGATGGTTG
			R1	CNAG_06921 3’ flanking region primer 1	CATGGTCATAGCTGTTTCCTGAAAGATTGGGCGTCTCTG
			R2	CNAG_06921 3’ flanking region primer 2	ATCATCAGCGACATCCAG
			SO	CNAG_06921 diagnostic screening primer, pairing with B79	AAAGAACATACACGCCGC
			PO	CNAG_06921 Southern blot probe primer	ACCATCTGGATTTCTGCC
			STM	NAT#159 STM primer	ACGCACCAGACACACAACCAG
			STM common	STM common primer	GCATGCCCTGCCCCTAAGAATTCG
132	CNAG_02555	SIP402	L1	CNAG_02555 5’ flanking region primer 1	AGAGGAACACGGTATGGTCG
			L2	CNAG_02555 5’ flanking region primer 2	GCTCACTGGCCGTCGTTTTACCAACAACGGTGAACCAAAG
			R1	CNAG_02555 3’ flanking region primer 1	CATGGTCATAGCTGTTTCCTGCAGAGTGGAGGTAGAAACGG
			R2	CNAG_02555 3’ flanking region primer 2	TCTGAAATGCTGGCTGTC
			SO	CNAG_02555 diagnostic screening primer, pairing with B79	CCCCTCACAACTTGCTAATG
			PO	CNAG_02555 Southern blot probe primer	CCGATGTCGACGTATGATTG
			STM	NAT#270 STM primer	GGTGGTTTGTGTGGGTAG
			STM common	STM common primer	GCATGCCCTGCCCCTAAGAATTCG
133	CNAG_03710	ECM22	L1	CNAG_03710 5’ flanking region primer 1	AAGACAAGAAGCAGCAGCG
			L2	CNAG_03710 5’ flanking region primer 2	GCTCACTGGCCGTCGTTTTACTATCATTCCCATCCGTCGC
			R1	CNAG_03710 3’ flanking region primer 1	CATGGTCATAGCTGTTTCCTGCGCTCAATAACATCGTCAGAC
			R2	CNAG_03710 3’ flanking region primer 2	CCAGCCTTCATCTCTCTTCC
			SO	CNAG_03710 diagnostic screening primer, pairing with B79	CAGAACTGATAACTGGCTGC
			PO	CNAG_03710 Southern blot probe primer	TCCTCTGCACCAAGACTGTG
			STM	NAT#290 STM primer	ACCGACAGCTCGAACAAGCAAGAG
			STM common	STM common primer	GCATGCCCTGCCCCTAAGAATTCG
134	CNAG_03183	FZC24	L1	CNAG_03183 5’ flanking region primer 1	CTCTATGAGGGCAAAGTCAG
			L2	CNAG_03183 5’ flanking region primer 2	GCTCACTGGCCGTCGTTTTACTGTTGTTGCTGTTGGCTCG
			R1	CNAG_03183 3’ flanking region primer 1	CATGGTCATAGCTGTTTCCTGTTCTTCCAATCCCAGCCAC
			R2	CNAG_03183 3’ flanking region primer 2	TACGCTTCACAGATTACGC
			SO	CNAG_03183 diagnostic screening primer, pairing with B79	TATACGTCCAAGACATCC
			PO	CNAG_03183 Southern blot probe primer	CTGATTCCGAGGCTTACTCG
			STM	NAT#292 STM primer	ATTTCGATGTATATATGTAGC
			STM common	STM common primer	GCATGCCCTGCCCCTAAGAATTCG
135	CNAG_04637	MBF1	L1	CNAG_04637 5’ flanking region primer 1	CCTTCAAGCCAAAATGAGAC
			L2	CNAG_04637 5’ flanking region primer 2	GCTCACTGGCCGTCGTTTTACGAGATGGAGAGAAGCAACG
			R1	CNAG_04637 3’ flanking region primer 1	CATGGTCATAGCTGTTTCCTGGGTTGACGGATTTACTGAAGTC
			R2	CNAG_04637 3’ flanking region primer 2	TGGAAGATGACTCACTCGGG
			SO	CNAG_04637 diagnostic screening primer, pairing with B79	TCCATCAAAGATACACCCG
			PO	CNAG_04637 Southern blot probe primer	TTACATCTTGAGGCTTAGCG
			STM	NAT#296 STM primer	CGCCCGCCCTCACTATCCAC
			STM common	STM common primer	GCATGCCCTGCCCCTAAGAATTCG
136	CNAG_04398	ARO80	L1	CNAG_04398 5’ flanking region primer 1	AGTCTGGAGAAAAGGGGTC
			L2	CNAG_04398 5’ flanking region primer 2	CTGGCCGTCGTTTTACGCAAACACACATTCTCGG
			R1	CNAG_04398 3’ flanking region primer 1	GTCATAGCTGTTTCCTGTTGGCTAATGTAGGGTTGG
			R2	CNAG_04398 3’ flanking region primer 2	CCCCTTCCCATTTTTCAC
			SO	CNAG_04398 diagnostic screening primer, pairing with B79	GCCACTTTCTGATTTCCGTATC
			PO	CNAG_04398 Southern blot probe primer	TATTTGCTGCCTGACCAC
			STM	NAT#225 STM primer	CCATAGAACTAGCTAAAGCA
			STM common	STM common primer	GCATGCCCTGCCCCTAAGAATTCG
137	CNAG_01454	STE12	L1	CNAG_01454 5’ flanking region primer 1	GGAAGTTTGGAGGAGGATAG
			L2	CNAG_01454 5’ flanking region primer 2	TCACTGGCCGTCGTTTTACCAGATTCGTGGTCAAAGC
			R1	CNAG_01454 3’ flanking region primer 1	CATGGTCATAGCTGTTTCCTGGCCTTGAATGATGACCAGC
			R2	CNAG_01454 3’ flanking region primer 2	CGGATTTGAGATGATGCC
			SO	CNAG_01454 diagnostic screening primer, pairing with B79	GTTAGAGGAGTCATTCTTTGGC
			PO	CNAG_01454 Southern blot probe primer	CAAAAGGTCAAGGAAAGGTG
			STM	NAT#58 STM primer	CGCAAAATCACTAGCCCTATAGCG
			STM common	STM common primer	GCATGCCCTGCCCCTAAGAATTCG
138	CNAG_04268	APN2	L1	CNAG_04268 5’ flanking region primer 1	TCGTCTTTGTGTGGTTGC
			L2	CNAG_04268 5’ flanking region primer 2	TCACTGGCCGTCGTTTTACACTTATGGCGACTTACGGG
			R1	CNAG_04268 3’ flanking region primer 1	CATGGTCATAGCTGTTTCCTGGCAATGTCTGTATCACCGC
			R2	CNAG_04268 3’ flanking region primer 2	CGTCCGCCTGTATTTTATC
			SO	CNAG_04268 diagnostic screening primer, pairing with B79	ATGATGCTGTTTTGCCCC
			PO	CNAG_04268 Southern blot probe primer	TTCTTTCCACATCGGTCC
			STM	NAT#102 STM primer	CCATAGCGATATCTACCCCAATCT
			STM common	STM common primer	GCATGCCCTGCCCCTAAGAATTCG
139	CNAG_00031	MLR1	L1	CNAG_00031 5’ flanking region primer 1	ATCCAATCATCGGCTTCCCAGC
			L2	CNAG_00031 5’ flanking region primer 2	CTGGCCGTCGTTTTACACTTGAACTCCCATCTGCG
			R1	CNAG_00031 3’ flanking region primer 1	GTCATAGCTGTTTCCTGGAAATGCGATGAATGGGTTG
			R2	CNAG_00031 3’ flanking region primer 2	CCTCTTGCCCTAATGAGATAG
			SO	CNAG_00031 diagnostic screening primer, pairing with B79	CCGTGTTCGCAATCTATG
			PO	CNAG_00031 Southern blot probe primer	GAATCAGCATTTGGGTTCG
			STM	NAT#116 STM primer	GCACCCAAGAGCTCCATCTC
			STM common	STM common primer	GCATGCCCTGCCCCTAAGAATTCG
140	CNAG_07922	FZC4	L1	CNAG_07922 5’ flanking region primer 1	CCTCTTCCGCTATTTTGTG
			L2	CNAG_07922 5’ flanking region primer 2	GCTCACTGGCCGTCGTTTTACCATTGCTGTTGTGGGAAC
			R1	CNAG_07922 3’ flanking region primer 1	CATGGTCATAGCTGTTTCCTGAAGTGGAGTTGGAAGAGGCG
			R2	CNAG_07922 3’ flanking region primer 2	CAACTATCCAATACCTGTTCCG
			SO	CNAG_07922 diagnostic screening primer, pairing with B79	CACGGCTTGTCTTGAAGTC
			PO	CNAG_07922 Southern blot probe primer	TTG ACG GTT TTG GCA CAG
			STM	NAT#116 STM primer	GCACCCAAGAGCTCCATCTC
			STM common	STM common primer	GCATGCCCTGCCCCTAAGAATTCG
141	CNAG_04841	FZC43	L1	CNAG_04841 5’ flanking region primer 1	TGAGGTGTTCCGTGTATTG
			L2	CNAG_04841 5’ flanking region primer 2	CTGGCCGTCGTTTTAC CTCTTGACTGGTAATGGGG
			R1	CNAG_04841 3’ flanking region primer 1	GTCATAGCTGTTTCCTG ATTCCCAAGGTGACGAAG
			R2	CNAG_04841 3’ flanking region primer 2	TCTCCAATAAGTTCAGGCAC
			SO	CNAG_04841 diagnostic screening primer, pairing with B79	TAAAGACGGAGGTGGGAGTAGG
			PO	CNAG_04841 Southern blot probe primer	TGAGATTGGGAAAGAGCG
			STM	NAT#119 STM primer	CTCCCCACATAAAGAGAGCTAAAC
			STM common	STM common primer	GCATGCCCTGCCCCTAAGAATTCG
142	CNAG_01948	FZC36	L1	CNAG_01948 5’ flanking region primer 1	CTTGGTAAATCCGTATTCCG
			L2	CNAG_01948 5’ flanking region primer 2	CTGGCCGTCGTTTTACCCTTTCGCTTCAACCTACG
			R1	CNAG_01948 3’ flanking region primer 1	GTCATAGCTGTTTCCTGTGATTTGGCGACTCTGAG
			R2	CNAG_01948 3’ flanking region primer 2	TGTGTTTCTCATCGTAAGCG
			SO	CNAG_01948 diagnostic screening primer, pairing with B79	TTGACTTCCCAGGTTACACTAC
			PO	CNAG_01948 Southern blot probe primer	CATTGGGACTCTTGTAGGG
			STM	NAT#119 STM primer	CTCCCCACATAAAGAGAGCTAAAC
			STM common	STM common primer	GCATGCCCTGCCCCTAAGAATTCG
143	CNAG_07435	HAP2	L1	CNAG_07435 5’ flanking region primer 1	CAACCTTCAAAGTCTTGCC
			L2	CNAG_07435 5’ flanking region primer 2	TCACTGGCCGTCGTTTTACAACGAGGAGTCATACTGTGC
			R1	CNAG_07435 3’ flanking region primer 1	CATGGTCATAGCTGTTTCCTGAAAGGCGTCAAAGGGCGAAG
			R2	CNAG_07435 3’ flanking region primer 2	GGTTTGGAGCGTATTGATTG
			SO	CNAG_07435 diagnostic screening primer, pairing with B79	AAGAGCGGCATTGAATCGG
			PO	CNAG_07435 Southern blot probe primer	GCGTCACTTTGGACATACTC
			STM	NAT#123 STM primer	CTATCGACCAACCAACACAG
			STM common	STM common primer	GCATGCCCTGCCCCTAAGAATTCG
144	CNAG_00505	FZC28	L1	CNAG_00505 5’ flanking region primer 1	TTTCAGGCACCAACAGGCACAG
			L2	CNAG_00505 5’ flanking region primer 2	CTGGCCGTCGTTTTACTTCCGATGGTGCCCTTGAGTAG
			R1	CNAG_00505 3’ flanking region primer 1	GTCATAGCTGTTTCCTG GGTCTTCCAAATGTCACAGTC
			R2	CNAG_00505 3’ flanking region primer 2	AAAGAAGAGACGCCTCACG
			SO	CNAG_00505 diagnostic screening primer, pairing with B79	TGATAGACACCACGGCAGTC
			PO	CNAG_00505 Southern blot probe primer	CGAGGATTGTCAAATGAAGG
			STM	NAT#125 STM primer	CGCTACAGCCAGCGCGCGCAAGCG
			STM common	STM common primer	GCATGCCCTGCCCCTAAGAATTCG
145	CNAG_03115	FZC46	L1	CNAG_03115 5’ flanking region primer 1	CGAAGGAAGTAAAACGGG
			L2	CNAG_03115 5’ flanking region primer 2	CTGGCCGTCGTTTTACAAGCACTCACCACTCTCCTAC
			R1	CNAG_03115 3’ flanking region primer 1	GTCATAGCTGTTTCCTGTGCTTGGATAGACGACGAG
			R2	CNAG_03115 3’ flanking region primer 2	TCAATCAAAGCGTTCGGGGG
			SO	CNAG_03115 diagnostic screening primer, pairing with B79	AATCCGACTTCTCAGCCCTG
			PO	CNAG_03115 Southern blot probe primer	ATCTGAGGGAAGGGCTACAG
			STM	NAT#177 STM primer	CACCAACTCCCCATCTCCAT
			STM common	STM common primer	GCATGCCCTGCCCCTAAGAATTCG
146	CNAG_04807	FZC8	L1	CNAG_04807 5’ flanking region primer 1	GCGTTTCCTCGTGAACTTC
			L2	CNAG_04807 5’ flanking region primer 2	CTGGCCGTCGTTTTAC GGAAGAAGGGTTGAGACACTC
			R1	CNAG_04807 3’ flanking region primer 1	GTCATAGCTGTTTCCTG GGCAAGCATAATGGCAAAG
			R2	CNAG_04807 3’ flanking region primer 2	GGATTTCCGAAGCCAAAC
			SO	CNAG_04807 diagnostic screening primer, pairing with B79	TGGCACAGTTCAATGTTCC
			PO	CNAG_04807 Southern blot probe primer	CGACAATACAAACACGCC
			STM	NAT#177 STM primer	CACCAACTCCCCATCTCCAT
			STM common	STM common primer	GCATGCCCTGCCCCTAAGAATTCG
147	CNAG_02435	BWC2	L1	CNAG_02435 5’ flanking region primer 1	ATCGTTAGCAGGGTGAGTC
			L2	CNAG_02435 5’ flanking region primer 2	GCTCACTGGCCGTCGTTTTACTCCTATTCAGGGACTATCACC
			R1	CNAG_02435 3’ flanking region primer 1	CATGGTCATAGCTGTTTCCTGACCTATTTTCCACGCAGC
			R2	CNAG_02435 3’ flanking region primer 2	TCAGCCTCGCACATAATC
			SO	CNAG_02435 diagnostic screening primer, pairing with B79	CGAGCCGAAAAGAACAAG
			PO	CNAG_02435 Southern blot probe primer	GATTATCTGTTTGGTTCGGC
			STM	NAT#184 STM primer	ATATATGGCTCGAGCTAGATAGAG
			STM common	STM common primer	GCATGCCCTGCCCCTAAGAATTCG
148	CNAG_02364	FZC19	L1	CNAG_02364 5’ flanking region primer 1	GAAGTCAACAGGAAGAAGCC
			L2	CNAG_02364 5’ flanking region primer 2	CTGGCCGTCGTTTTAC TTTGCGTGAAGGTGTAGG
			R1	CNAG_02364 3’ flanking region primer 1	GTCATAGCTGTTTCCTG TGCTCATCTTCACGGCTAC
			R2	CNAG_02364 3’ flanking region primer 2	CATTATCCGCCTGATGTTG
			SO	CNAG_02364 diagnostic screening primer, pairing with B79	GCACTTCCAACAAAGCCAC
			PO	CNAG_02364 Southern blot probe primer	GACTTTTTGCGTGAAGGTG
			STM	NAT#184 STM primer	ATATATGGCTCGAGCTAGATAGAG
			STM common	STM common primer	GCATGCCCTGCCCCTAAGAATTCG
149	CNAG_05420	USV101	L1	CNAG_05420 5’ flanking region primer 1	CGCCTTTGAGGTATTCACTC
			L2	CNAG_05420 5’ flanking region primer 2	TCACTGGCCGTCGTTTTACGGTGTTGGTCACGAATCTAC
			R1	CNAG_05420 3’ flanking region primer 1	CATGGTCATAGCTGTTTCCTGCGGCTTTACGAAATGAGTG
			R2	CNAG_05420 3’ flanking region primer 2	CCTGAAAGACATAGCGACAAG
			SO	CNAG_05420 diagnostic screening primer, pairing with B79	ATCCTGTCTTGCTGTGGTC
			PO	CNAG_05420 Southern blot probe primer	TCCAGCATCGTCATTGAG
			STM	NAT#191 STM primer	ATATGGATGTTTTTAGCGAG
			STM common	STM common primer	GCATGCCCTGCCCCTAAGAATTCG
150	CNAG_05093	HOB6	L1	CNAG_05093 5’ flanking region primer 1	AATGTATTGCCACCGTGCC
			L2	CNAG_05093 5’ flanking region primer 2	TCACTGGCCGTCGTTTTACTTGGGGTGATGTGTTCTCGTCC
			R1	CNAG_05093 3’ flanking region primer 1	CATGGTCATAGCTGTTTCCTGACAGGCAGATTGGGAAGTGC
			R2	CNAG_05093 3’ flanking region primer 2	TGTATGCCGTGGGAACAAG
			SO	CNAG_05093 diagnostic screening primer, pairing with B79	CGAAGTCTCAAACCTATCTACTCG
			PO	CNAG_05093 Southern blot probe primer	TTGCTGAGGCGAACTTGTTGGC
			STM	NAT#201 STM primer	CACCCTCTATCTCGAGAAAGCTCC
			STM common	STM common primer	GCATGCCCTGCCCCTAAGAATTCG
151	CNAG_06814	SXI1alpha	L1	CNAG_06814 5’ flanking region primer 1	TGGGAATGGCAAAAGGCAC
			L2	CNAG_06814 5’ flanking region primer 2	CTGGCCGTCGTTTTACGGTATTTTCGTCCAGTAAA
			R1	CNAG_06814 3’ flanking region primer 1	GTCATAGCTGTTTCCTGTGCAGCCTATGCCTCCTT
			R2	CNAG_06814 3’ flanking region primer 2	TAAGTGTGTTCACGGTGCG
			SO	CNAG_06814 diagnostic screening primer, pairing with B79	TGGTTACCGAAGTAGGGAG
			PO	CNAG_06814 Southern blot probe primer	ATTTGGAGGTGGAGTTCTG
			STM	NAT#208 STM primer	TGGTCGCGGGAGATCGTGGTTT
			STM common	STM common primer	GCATGCCCTGCCCCTAAGAATTCG
152	CNAG_05431	RIM101	L1	CNAG_05431 5’ flanking region primer 1	CATCAGTCTTGCTTCTTCTGC
			L2	CNAG_05431 5’ flanking region primer 2	TCACTGGCCGTCGTTTTACAGAGTCAGAATAGGTGTTGGG
			R1	CNAG_05431 3’ flanking region primer 1	CATGGTCATAGCTGTTTCCTGAGGGAGAGGATTGAAGTGG
			R2	CNAG_05431 3’ flanking region primer 2	CATTACTTTGACTGGGAGGG
			SO	CNAG_05431 diagnostic screening primer, pairing with B79	CACGGCAACTTATGCTCTC
			PO	CNAG_05431 Southern blot probe primer	ACTCGGTGTTGGTGAAACGG
			STM	NAT#208 STM primer	TGGTCGCGGGAGATCGTGGTTT
			STM common	STM common primer	GCATGCCCTGCCCCTAAGAATTCG
153	CNAG_05642	FZC37	L1	CNAG_05642 5’ flanking region primer 1	AGAGGGATAAGAGCCTGACG
			L2	CNAG_05642 5’ flanking region primer 2	TCACTGGCCGTCGTTTTACAGAAGGAAGTTGGGAAGCG
			R1	CNAG_05642 3’ flanking region primer 1	CATGGTCATAGCTGTTTCCTGATGATTACAGAGGGGAGGAC
			R2	CNAG_05642 3’ flanking region primer 2	TGTATCCCAAGCAGCAAAG
			SO	CNAG_05642 diagnostic screening primer, pairing with B79	CTCGGAAATAAATGTGGAGC
			PO	CNAG_05642 Southern blot probe primer	TACCTGCCAGTGCTTCAACC
			STM	NAT#210 STM primer	CTAGAGCCCGCCACAACGCT
			STM common	STM common primer	GCATGCCCTGCCCCTAAGAATTCG
154	CNAG_03212	HCM101	L1	CNAG_03212 5’ flanking region primer 1	GACACCCAAACAAGCAAAC
			L2	CNAG_03212 5’ flanking region primer 2	GCTCACTGGCCGTCGTTTTACCTGGGGTGTTTGTTTTCG
			R1	CNAG_03212 3’ flanking region primer 1	CATGGTCATAGCTGTTTCCTGGGGTTCAGATTTTGGATACC
			R2	CNAG_03212 3’ flanking region primer 2	GGCGAGGTGTTGTAAATCC
			SO	CNAG_03212 diagnostic screening primer, pairing with B79	GCGTATCTGGCATCTTGTTATC
			PO	CNAG_03212 Southern blot probe primer	TGAGGAATGCCAATGGTG
			STM	NAT#211 STM primer	GCGGTCGCTTTATAGCGATT
			STM common	STM common primer	GCATGCCCTGCCCCTAAGAATTCG
155	CNAG_03366	ZNF2	L1	CNAG_03212 5’ flanking region primer 1	GCGAAACTTTGTGAGTGC
			L2	CNAG_03212 5’ flanking region primer 2	GCTCACTGGCCGTCGTTTTACCAAGCAGCAAGATGGAGTC
			R1	CNAG_03212 3’ flanking region primer 1	CATGGTCATAGCTGTTTCCTGTCGTAAGTTCGGTGTCAGC
			R2	CNAG_03212 3’ flanking region primer 2	AAGTCTTATTATGGGCGAGG
			SO	CNAG_03212 diagnostic screening primer, pairing with B79	TGTCCCGTTGATAGGTGTC
			PO	CNAG_03212 Southern blot probe primer	TCCTCTCCCTCCTATTCAGG
			STM	NAT#211 STM primer	GCGGTCGCTTTATAGCGATT
			STM common	STM common primer	GCATGCCCTGCCCCTAAGAATTCG
156	CNAG_07924	MCM1	L1	CNAG_07924 5’ flanking region primer 1	ACCTAATCAGGAAAGCCCC
			L2	CNAG_07924 5’ flanking region primer 2	TCACTGGCCGTCGTTTTACCATTCCTTCTCCGAAATCTC
			R1	CNAG_07924 3’ flanking region primer 1	CATGGTCATAGCTGTTTCCTGTTATCCTCCCGAATACCGC
			R2	CNAG_07924 3’ flanking region primer 2	CCGCACCAAACTATTTCG
			SO	CNAG_07924 diagnostic screening primer, pairing with B79	ATCGCACGAAAGGCAAAG
			PO	CNAG_07924 Southern blot probe primer	TCTAAACCCGTCTCTGACTG
			STM	NAT#218 STM primer	CTCCACATCCATCGCTCCAA
			STM common	STM common primer	GCATGCCCTGCCCCTAAGAATTCG
157	CNAG_00156	SP1(CRZ1)	L1	CNAG_00156 5’ flanking region primer 1	CCCGATTTTGCTTTTTAGTGCG
			L2	CNAG_00156 5’ flanking region primer 2	CTGGCCGTCGTTTTACTTGCCGTCTTTGCTTGGGTC
			R1	CNAG_00156 3’ flanking region primer 1	GTCATAGCTGTTTCCTGATCAAGTCCACTCCCGAAG
			R2	CNAG_00156 3’ flanking region primer 2	TAGATGATGAGGGCGAACG
			SO	CNAG_00156 diagnostic screening primer, pairing with B79	GCTTCGTTGGTTCGTTAGTC
			PO	CNAG_00156 Southern blot probe primer	CAATCCGTTTCTCTCACCTC
			STM	NAT#231 STM primer	GAGAGATCCCAACATCACGC
			STM common	STM common primer	GCATGCCCTGCCCCTAAGAATTCG
158	CNAG_01173	PAN1	L1	CNAG_01173 5’ flanking region primer 1	AGTATCCCAAGCATCCCTC
			L2	CNAG_01173 5’ flanking region primer 2	TCACTGGCCGTCGTTTTAC GGCAGGAGCAAAGTGTATTC
			R1	CNAG_01173 3’ flanking region primer 1	CATGGTCATAGCTGTTTCCTGTATGGTGGCATCTGAACC
			R2	CNAG_01173 3’ flanking region primer 2	CTGACAAGTTTACCAGGACG
			SO	CNAG_01173 diagnostic screening primer, pairing with B79	GCTTCTGTGTGTCTCCTCTG
			PO	CNAG_01173 Southern blot probe primer	GAGAAAGAAGGATTCCGAAG
			STM	NAT#242 STM primer	GTAGCGATAGGGGTGTCGCTTTAG
			STM common	STM common primer	GCATGCCCTGCCCCTAAGAATTCG
159	CNAG_06871	FZC41	L1	CNAG_06871 5’ flanking region primer 1	TCAGGATGGGAGTGTTTGC
			L2	CNAG_06871 5’ flanking region primer 2	TCACTGGCCGTCGTTTTACCCTTCTCCTTTTGCTTGG
			R1	CNAG_06871 3’ flanking region primer 1	CATGGTCATAGCTGTTTCCTGCGCTCTTATTACCGCTTCAG
			R2	CNAG_06871 3’ flanking region primer 2	TCGGTATTTCAGTAGGGATG
			SO	CNAG_06871 diagnostic screening primer, pairing with B79	CGACTGCTGGATGTATGAG
			PO	CNAG_06871 Southern blot probe primer	CTTGACTGCCTCATCTGC
			STM	NAT#295 STM primer	ACACCTACATCAAACCCTCCC
			STM common	STM common primer	GCATGCCCTGCCCCTAAGAATTCG
160	CNAG_04774	FZC26	L1	CNAG_04774 5’ flanking region primer 1	ATTTGAATAGCCGCACCC
			L2	CNAG_04774 5’ flanking region primer 2	CTGGCCGTCGTTTTACATTGGGGGATGCTGGAAAG
			R1	CNAG_04774 3’ flanking region primer 1	GTCATAGCTGTTTCCTGGGTGGACTGCCAAACTATG
			R2	CNAG_04774 3’ flanking region primer 2	AGGCATTTCTGTTCCTCCG
			SO	CNAG_04774 diagnostic screening primer, pairing with B79	CGATAGACGGAGGATGAAG
			PO	CNAG_04774 Southern blot probe primer	ATCGTTGCTTCCGCTTAG
			STM	NAT#146 STM primer	ACTAGCCCCCCCTCACCACCT
			STM common	STM common primer	GCATGCCCTGCCCCTAAGAATTCG
161	CNAG_00841	FZC40	L1	CNAG_00841 5’ flanking region primer 1	TCGGCAAGTTTAGCAAGC
			L2	CNAG_00841 5’ flanking region primer 2	GCTCACTGGCCGTCGTTTTACTTATTTCTGGGCTGTCGC
			R1	CNAG_00841 3’ flanking region primer 1	CATGGTCATAGCTGTTTCCTGTCTGTGGAGTCAGCCAAAC
			R2	CNAG_00841 3’ flanking region primer 2	CGGTATCCTCGTGAGTCTATTTC
			SO	CNAG_00841 diagnostic screening primer, pairing with B79	GCAGTTGCTGAAGTGAAAGAC
			PO	CNAG_00841 Southern blot probe primer	TGGGATAGAAGAAGGCTGTG
			STM	NAT#205 STM primer	TATCCCCCTCTCCGCTCTCTAGCA
			STM common	STM common primer	GCATGCCCTGCCCCTAAGAATTCG
162	CNAG_04836	FZC10	L1	CNAG_04836 5’ flanking region primer 1	TAGAAAAGCCACAACCCC
			L2	CNAG_04836 5’ flanking region primer 2	TCACTGGCCGTCGTTTTACGAGTTTCTTTTGGGGTGG
			R1	CNAG_04836 3’ flanking region primer 1	CATGGTCATAGCTGTTTCCTGACGAGAAGGGGAATGATGG
			R2	CNAG_04836 3’ flanking region primer 2	TGGGCATCTTGCTCATTAC
			SO	CNAG_04836 diagnostic screening primer, pairing with B79	CGGAGAGCAAATAGCACAG
			PO	CNAG_04836 Southern blot probe primer	AGGTGTCGTATCGTATTTGC
			STM	NAT#123 STM primer	CTATCGACCAACCAACACAG
			STM common	STM common primer	GCATGCCCTGCCCCTAAGAATTCG
163	CNAG_02603	ZFC1	L1	CNAG_02603 5’ flanking region primer 1	TCAAAACGCCTTTCGGAAC
			L2	CNAG_02603 5’ flanking region primer 2	GCTCACTGGCCGTCGTTTTACACAAATGGCAGTTCCCTCG
			R1	CNAG_02603 3’ flanking region primer 1	CATGGTCATAGCTGTTTCCTGATCTCTCCCTCACTTCAGTCGG
			R2	CNAG_02603 3’ flanking region primer 2	TAGGACCAACTTCAGACCG
			SO	CNAG_02603 diagnostic screening primer, pairing with B79	GCCTATGGAAGAAGACAACG
			PO	CNAG_02603 Southern blot probe primer	GTCGTGTAGTTTTGAATGGC
			STM	NAT#224 STM primer	AACCTTTAAATGGGTAGAG
			STM common	STM common primer	GCATGCCCTGCCCCTAAGAATTCG
164	CNAG_03059	FZC9	L1	CNAG_03059 5’ flanking region primer 1	AATGGCGTTACCGACGAGAG
			L2	CNAG_03059 5’ flanking region primer 2	CTGGCCGTCGTTTTACGGTATTGAGAGTGCCGAGTG
			R1	CNAG_03059 3’ flanking region primer 1	GTCATAGCTGTTTCCTGCAGACTCCCTCTTCTTACCTG
			R2	CNAG_03059 3’ flanking region primer 2	CGTTACTGCGAGGTTATTACTGTG
			SO	CNAG_03059 diagnostic screening primer, pairing with B79	AAAGACTCACCCTTCAACG
			PO	CNAG_03059 Southern blot probe primer	CTTTTTTCCGCTGGTTTCTC
			STM	NAT#232 STM primer	CTTTAAAGGTGGTTTGTG
			STM common	STM common primer	GCATGCCCTGCCCCTAAGAATTCG
165	CNAG_00883		L1	CNAG_00883 5’ flanking region primer 1	CGACAGAAACAAGTCCAAGTG
			L2	CNAG_00883 5’ flanking region primer 2	CTGGCCGTCGTTTTACGTAGTGAAATGAGGATTGCG
			R1	CNAG_00883 3’ flanking region primer 1	GTCATAGCTGTTTCCTGTACCTGCTTTTCTTGCGG
			R2	CNAG_00883 3’ flanking region primer 2	ACAAGCCCGAATCTCAAG
			SO	CNAG_00883 diagnostic screening primer, pairing with B79	CTTTTCACTCAATGTCCCG
			PO	CNAG_00883 Southern blot probe primer	TAAGAACTGTTGCCCTGCC
166	CNAG_01551	GAT201	L1	CNAG_01551 5’ flanking region primer 1	TCCGTTGAGATAGCGTTG
			L2	CNAG_01551 5’ flanking region primer 2	TCACTGGCCGTCGTTTTACATGGTGGAGGTGTAGGACTG
			R1	CNAG_01551 3’ flanking region primer 1	CATGGTCATAGCTGTTTCCTGTTATTCCCCCTCAAGAGC
			R2	CNAG_01551 3’ flanking region primer 2	GCGGCCCATTCTTCTTGTCG
			SO	CNAG_01551 diagnostic screening primer, pairing with B79	AACCTTGCCTAACAACCC
			PO	CNAG_01551 Southern blot probe primer	GGAGTATGGCTGAAATCTGG
			STM	NAT#273 STM primer	GAGATCTTTCGGGAGGTCTGGATT
			STM common	STM common primer	GCATGCCCTGCCCCTAAGAATTCG
167	CNAG_04353	CLR1	L1	CNAG_04353 5’ flanking region primer 1	TGCGAGAGAGAATGGGAGAC
			L2	CNAG_04353 5’ flanking region primer 2	TCACTGGCCGTCGTTTTACGGTTCCATAGCGACATCAG
			R1	CNAG_04353 3’ flanking region primer 1	CATGGTCATAGCTGTTTCCTGCGAAGGTTGTTTGTGATACG
			R2	CNAG_04353 3’ flanking region primer 2	CCCAACAACTCATCAATCTC
			SO	CNAG_04353 diagnostic screening primer, pairing with B79	GCATTATCGTTTCCCGAC
			PO	CNAG_04353 Southern blot probe primer	TTGAGGTAGGTGGAGTGTTGCC
168	CNAG_03346	BZP4	L1	CNAG_03346 5’ flanking region primer 1	CGCCCTTTCTATTGTTACAC
			L2	CNAG_03346 5’ flanking region primer 2	TCACTGGCCGTCGTTTTACGATGACAGGAGGGATGAATC
			R1	CNAG_03346 3’ flanking region primer 1	CATGGTCATAGCTGTTTCCTGGGGAGAATAACGACTCAATGTC
			R2	CNAG_03346 3’ flanking region primer 2	TCATTGCTGACTGGGAAG
			SO	CNAG_03346 diagnostic screening primer, pairing with B79	AAAGAGGCGGTGTTGAAG
			PO	CNAG_03346 Southern blot probe primer	AGCCAGGTAATCTTGGAGG
			STM	NAT#295 STM primer	ACACCTACATCAAACCCTCCC
			STM common	STM common primer	GCATGCCCTGCCCCTAAGAATTCG
169	CNAG_00239	YAP1	L1	CNAG_00239 5’ flanking region primer 1	AGGATTATCGCCTGAACC
			L2	CNAG_00239 5’ flanking region primer 2	TCACTGGCCGTCGTTTTACATGTTGTTGAAGAGGGCG
			R1	CNAG_00239 3’ flanking region primer 1	CATGGTCATAGCTGTTTCCTGAACGACGACCATCGCAGTAG
			R2	CNAG_00239 3’ flanking region primer 2	CATCCCGAGTTGGAAAAC
			SO	CNAG_00239 diagnostic screening primer, pairing with B79	CACTGGCGAAGTCAAGTATG
			PO	CNAG_00239 Southern blot probe primer	CTACTCTGTGGTGGCGTAAG
			STM	NAT#296 STM primer	CGCCCGCCCTCACTATCCAC
			STM common	STM common primer	GCATGCCCTGCCCCTAAGAATTCG
170	CNAG_03129		L1	CNAG_03129 5’ flanking region primer 1	GCAGGCGAAAACTATTAGG
			L2	CNAG_03129 5’ flanking region primer 2	GCTCACTGGCCGTCGTTTTACGTGGGGAAGTCCTCAAATAC
			R1	CNAG_03129 3’ flanking region primer 1	CATGGTCATAGCTGTTTCCTGCGACGACATCTCAAGTCAGAG
			R2	CNAG_03129 3’ flanking region primer 2	TGATGGGACGATAAAGGTTC
			SO	CNAG_03129 diagnostic screening primer, pairing with B79	TGCTTTCTCTAATAGCGGC
			PO	CNAG_03129 Southern blot probe primer	GTGCTTTTGAAGTTCCGTC
171	CNAG_03826		L1	CNAG_03826 5’ flanking region primer 1	AATGCTGATTTGGCAGGG
			L2	CNAG_03826 5’ flanking region primer 2	TCACTGGCCGTCGTTTTACCGATGGAAGATGTTGTCAGC
			R1	CNAG_03826 3’ flanking region primer 1	CATGGTCATAGCTGTTTCCTGACAAAGCGAAAGGCAGAC
			R2	CNAG_03826 3’ flanking region primer 2	CGAAAGTGATGCTTCAGC
			SO	CNAG_03826 diagnostic screening primer, pairing with B79	GGAAGGTCAGGTCCTATTTG
172	CNAG_02671		L1	CNAG_02671 5’ flanking region primer 1	CGCCGAGTTATCTGACAAAG
			L2	CNAG_02671 5’ flanking region primer 2	TCACTGGCCGTCGTTTTACTTCTCCAAACACCGCCCTTGAC
			R1	CNAG_02671 3’ flanking region primer 1	CATGGTCATAGCTGTTTCCTGTAACGGGGCTTAGAAGTGC
			R2	CNAG_02671 3’ flanking region primer 2	TTCATCAAAGGTCTGGCG
			SO	CNAG_02671 diagnostic screening primer, pairing with B79	CCTGACTCATCGGCTTACTC
			PO	CNAG_02671 Southern blot probe primer	ACTCCTGCTTGCGTTTTC
173	CNAG_02134		L1	CNAG_02134 5’ flanking region primer 1	GGGGTAACTATCATCATCCG
			L2	CNAG_02134 5’ flanking region primer 2	TCACTGGCCGTCGTTTTACTCTCGCTCCTTTTCCTTCC
			R1	CNAG_02134 3’ flanking region primer 1	CATGGTCATAGCTGTTTCCTGGCAGTAGAAGGTGATACAACG
			R2	CNAG_02134 3’ flanking region primer 2	CGTTACGGTTGGACAATGG
			SO	CNAG_02134 diagnostic screening primer, pairing with B79	CGTAGAAACAACGCACGAG
			PO	CNAG_02134 Southern blot probe primer	CAAGTATTCTCCAGGGTTCAG
174	CNAG_02936		L1	CNAG_02936 5’ flanking region primer 1	GCGAGTGATGACGAGAGTTC
			L2	CNAG_02936 5’ flanking region primer 2	TCACTGGCCGTCGTTTTACGCCTTGACCGTCTCTTCTAC
			R1	CNAG_02936 3’ flanking region primer 1	CATGGTCATAGCTGTTTCCTGGTCTACTCGTCACTTTCATCG
			R2	CNAG_02936 3’ flanking region primer 2	CGTCACAACAAGCACTCTCAC
			SO	CNAG_02936 diagnostic screening primer, pairing with B79	GGATGTTCAGGTGCCAATC
175	CNAG_07460		L1	CNAG_07460 5’ flanking region primer 1	TCGGCATTGGCATACTTG
			L2	CNAG_07460 5’ flanking region primer 2	GCTCACTGGCCGTCGTTTTACGTGATTTGAGCGGTGAAG
			R1	CNAG_07460 3’ flanking region primer 1	CATGGTCATAGCTGTTTCCTGCCAAAGTGGACTCAAATAGGG
			R2	CNAG_07460 3’ flanking region primer 2	CCGTTACTTTCCAAATCAGGAG
			SO	CNAG_07460 diagnostic screening primer, pairing with B79	CGTCTGAACCTGATTCTGAG
			PO1	CNAG_07460 Southern blot probe primer	CCGATGACCAAAAGTAGGC
			PO2	CNAG_07460 Southern blot probe primer	CAGAGTTGATTGCCGAAAG
176	CNAG_05436		L1	CNAG_05436 5’ flanking region primer 1	GCCCTTTTGCTTTACCTTC
			L2	CNAG_05436 5’ flanking region primer 2	TCACTGGCCGTCGTTTTACCGTAGAGGGATGATTTTGAGAC
			R1	CNAG_05436 3’ flanking region primer 1	CATGGTCATAGCTGTTTCCTGGCATCCTTCGTGCTAACAG
			R2	CNAG_05436 3’ flanking region primer 2	GCCTTGAAGAACAAACGG
			SO	CNAG_05436 diagnostic screening primer, pairing with B79	GGGATAGGAGGCATTGATG
			PO1	CNAG_05436 Southern blot probe primer	CACCAAAGTGGATTTCCTTG
			PO2	CNAG_05436 Southern blot probe primer	CTCGGACAAATCACTCTACTG
177	CNAG_02698		L1	CNAG_02698 5’ flanking region primer 1	CTACAGATAATGTGCTCAGCC
			L2	CNAG_02698 5’ flanking region primer 2	TCACTGGCCGTCGTTTTACTTTGTTCCATAGCCAGCG
			R1	CNAG_02698 3’ flanking region primer 1	CATGGTCATAGCTGTTTCCTGGTTCTGTCTTGAAGGGTGC
			R2	CNAG_02698 3’ flanking region primer 2	CGGTGAAGTTGGCTAAGAAC
			SO	CNAG_02698 diagnostic screening primer, pairing with B79	GAAAGGGCTAAGAAGCGAC
			PO	CNAG_02698 Southern blot probe primer	AAACTCTCCATCTGTGTCCC
178	CNAG_04600		L1	CNAG_04600 5’ flanking region primer 1	GCTGTTGGCTGATTGTTTAC
			L2	CNAG_04600 5’ flanking region primer 2	TCACTGGCCGTCGTTTTACTTACAGTATCCCACCGTCCC
			R1	CNAG_04600 3’ flanking region primer 1	CATGGTCATAGCTGTTTCCTGTGGGAGTGATGTCTTTGGC
			R2	CNAG_04600 3’ flanking region primer 2	CCCTCAAAAGTTGCGAAG
			SO	CNAG_04600 diagnostic screening primer, pairing with B79	CTGGATTTTGGAATGGGC
			PO	CNAG_04600 Southern blot probe primer	TTACATTTGCCAGCGGAC

## Sheet: Miscelleneous primers
Supplementary Data 2. List of primers used for constructing TF mutant library
	Primer name	Primer description	Primer sequence (5'-3')
	B1026	M13 Forward extended	GTAAAACGACGGCCAGTGAGC
	B1027	M13 Reverse extended	CAGGAAACAGCTATGACCATG
	B1454	NAT split marker primer (NSR)	AAGGTGTTCCCCGACGACGAATCG
	B1455	NAT split marker primer (NSL)	AACTCCGTCGCGAGCCCCATCAAC
	B1894	Northern probe primer1 for Mating pheromone	TTTTACGCTTTTTGCAGATTCCGCCAAA
	B1895	Northern probe primer2 for Mating pheromone	GACCACTGTTTCTTTCGTTCT
	B3662	Northern probe primer1 for Laccase	CTTTCAATCGTCCAACGC
	B3663	Northern probe primer2 for Laccase	CCCCAGTTATCCAAAAAGTC
	B5789	Northern probe primer1 for ERG2	CAAGAAATGGAGCGTGAG
	B5790	Northern probe primer2 for ERG2	CAGTGTTGTAAAGCGTGATG
	B1720	Northern probe primer1 for ERG3	ATCCCTTTTCACCGTCGCTC
	B1721	Northern probe primer2 for ERG3	CGTCGTGGATGAGAATAGTCC
	B671	Northern probe primer1 for ERG5	GTTTTGTTGCCTGAGAACTGGG
	B674	Northern probe primer2 for ERG5	ATCACTCAACTCGGTCCTCTCGTG
	B678	Northern probe primer1 for ERG11	TTCAGGGAACTTGGGAACAGC
	B1598	Northern probe primer2 for ERG11	CAGGAGCAGAAACAAAGC
	B1718	Northern probe primer1 for ERG25	TGACCGCCTGTAGATTGTC
	B1719	Northern probe primer2 for ERG25	TAGTCCCACCACCTGAAAC
	B5789	qRT primer1 for ERG2	CAAGAAATGGAGCGTGAG
	B6838	qRT primer2 for ERG2	GGGAGGGTCGAGGATGTAGA
	B1720	qRT primer1 for ERG3	ATCCCTTTTCACCGTCGCTC
	B6839	qRT primer2 for ERG3	GTGATGTTCTAATCTTCTA
	B671	qRT primer1 for ERG5	GTTTTGTTGCCTGAGAACTGGG
	B672	qRT primer2 for ERG5	GTAGATACTGAGAGCCTGCTTGGTG
	B677	qRT primer1 for ERG11	AATCTCCTTACCAGCCATTCGG
	B678	qRT primer2 for ERG11	TTCAGGGAACTTGGGAACAGC
	B2695	qRT primer1 for ERG25	TCGTCTTTGGCAAGCAGTC
	B6840	qRT primer2 for ERG25	GAAGTCGTGGTGGTCAGCA
	B679	qRT primer1 for ACT1	CGCCCTTGCTCCTTCTTCTATG
	B680	qRT primer2 for ACT1	GACTCGTCGTATTCGCTCTTCG
