# Supplementary material for: Systematic functional profiling of transcription factor networks in Cryptococcus neoformans
Source: Nat Commun. 2015 Apr 7;6:6757. doi: 10.1038/ncomms7757 (PMC4391232; doi:10.1038/ncomms7757)
Supplement: Supplementary Data 3 — BLAST matrix analysis of C. neoformans transcription factors [file ncomms7757-s4.xlsx]

## Sheet: BLASTMatrix
Supplementary Data 3. BLAST matrix analysis of C. neoformans transcription factors (BLASTMatrix)
Protein Name	Kingdom	Chromista(Stramenopiles)	Fungi																													Metazoa			Viridiplantae
	Phylum	Oomycota	Ascomycota																Basidiomycota								Blastocladiomycota	Chytridiomycota	Microsporidia	Zygomycota		Arthropoda	Chordata	Nematoda	Streptophyta
	Subphylum	Not defined	Pezizomycotina													Saccharomycotina		Taphrinomycotina	Agricomycotina					Pucciniomycotina		Ustilaginomycotina	Not defined			Mucoromycotina		Not defined	Craniata	Not defined	Embryophyta	Not defined
Species		Pi	Af2	An	Bg	Bc	Ci	Cg	Fg	Fol	Hc8	Mo	Mgr	Nc	Pa	Cas	Sc	Sp	Cn	Hi	Lb	Pc	Sl7	Mlp	Pg	Um5	Am	BdJ	Ecu	Pbl	Ro	Dm	Hs	Ce	Ath	Osj
CNAG_03826		2e-80	1e-136	1e-139	1e-122	1e-126	1e-133	1e-122	1e-128	1e-131	1e-134	1e-130	1e-138	1e-128	1e-129	1e-106	1e-119	1e-129	0	1e-164	1e-179	1e-128	1e-103	1e-144	1e-139	1e-173	1e-142	1e-113	6e-74	1e-145	1e-135	3e-99	1e-104	2e-90	2e-86	3e-86		Tab	Desc
CNAG_04600		1e-130	1e-171	1e-163	1e-160	1e-138	1e-163	1e-163	1e-161	2e-86	1e-124	1e-156	1e-166	1e-150	1e-164	1e-143	1e-151	1e-153	0	0	0	0	0	0	1e-126	0	1e-176	1e-174	1e-109	1e-146	1e-145	1e-142	1e-161	1e-149	1e-140	1e-124		BLASTMatrix	BLASTMatrix result. Query: 178 genes provides; Subject 35 genomes
CNAG_02671		1e-129	1e-176	0	1e-170	1e-160	0	1e-177	1e-177	1e-176	0	1e-170	1e-163	1e-176	1e-177	6e-75	4e-61	1e-138	0	0	0	0	0	0	1e-176	0	1e-121	1e-162	5e-20	0	1e-138	1e-159	1e-162	1e-137	1e-158	1e-155		ScoreMatrix	Raw data for creating BLASTMatrix
CNAG_02936		1e-160	0	0	0	0	0	0	0	9e-84	0	0	0	0	1e-180	1e-154	1e-155	0	0	0	0	0	0	1e-141	0	0	0	0	9e-27	0	0	2e-77	1e-161	4e-69	4e-89	1e-171		FTFD_Cn_TF_list	Comparison between 178 genes provided and FTFD results
CNAG_07411		3e-70	0	0	0	0	0	0	1e-167	1e-138	0	0	0	0	0	2e-79	7e-71	2e-90	0	0	0	0	0	1e-117	7e-68	0	1e-167	1e-161		1e-155	1e-149	1e-137	1e-141	1e-105	1e-72	2e-72
CNAG_02134		1e-44	1e-128	1e-134	1e-110	1e-114	1e-119	1e-115	1e-117	1e-117	1e-129	1e-109	1e-124	1e-119	1e-120	3e-67	8e-83	6e-97	0	1e-153	1e-159	1e-122	1e-150	1e-123	1e-117	1e-159	1e-120	1e-121	1e-14	1e-102	1e-115	9e-97	4e-50	1e-46	1e-56	2e-50
CNAG_05538		8e-24	1e-34	4e-61	3e-48	2e-60	1e-56	7e-61	7e-59	5e-63	1e-51	3e-58	2e-62	7e-57	1e-63	5e-66	1e-57	2e-29	0	3e-93	6e-86	2e-95	2e-59	3e-73	3e-46	5e-77	4e-51	4e-49	5e-07	3e-64	1e-63	8e-51	9e-58	2e-54	7e-54	8e-52
CNAG_01626		2e-54	9e-71	2e-80	4e-68	6e-75	2e-80	9e-73	6e-57	8e-73	6e-74	2e-57	4e-71	1e-75	2e-73	2e-45	3e-74	5e-67	0	1e-117	1e-77	1e-123	1e-106	6e-82	5e-82	1e-109	3e-69	1e-76	2e-07	6e-96	3e-86	3e-22	8e-31	1e-06	1e-48	1e-50		35 genomes used in BLASTMatrix
CNAG_07464		1e-06	2e-72	4e-72	1e-85	6e-78	7e-72	2e-78	6e-77	3e-74	8e-74	2e-78	6e-83	8e-71	3e-83	2e-65	7e-35	9e-86	0	1e-170	1e-170	1e-167	1e-176	1e-155	1e-105	1e-100	1e-55	2e-62		5e-73	2e-82	9e-08	9e-08	1e-07	3e-07	6e-06		Abbr.	Specie Name
CNAG_07506			1e-65	1e-71	8e-61	9e-67		2e-66	5e-65		8e-11	1e-65	2e-61	1e-70	4e-67	3e-37	2e-35	6e-70	0	7e-77	5e-74	2e-81	3e-59	2e-64	1e-55	5e-11	4e-55	1e-62		2e-72	2e-64	9e-57	8e-61	6e-58	7e-56	5e-48		Pi	Phytophthora infestans
CNAG_03527		7e-40	5e-82	2e-80	2e-62	2e-68	2e-72	3e-80	1e-75	2e-73	4e-77	3e-79	2e-67	6e-83	2e-59	1e-33	7e-41	2e-75	0	1e-73	1e-124	5e-54	1e-119	3e-76	2e-54	2e-86	2e-73		1e-21	4e-48	2e-64	1e-31	3e-26	2e-20	6e-36	1e-36		Af2	Aspergillus fumigatus Af293
CNAG_04226		6e-45	1e-79	2e-78	1e-56	1e-72	7e-74	3e-63	1e-59	2e-42	4e-69	3e-61	2e-19	2e-63	1e-65	8e-16	7e-18	8e-46	0	1e-139	1e-140	1e-151	1e-148	1e-118	1e-112	1e-110	2e-71	8e-72	7e-06	2e-95	4e-95	2e-44	1e-47	1e-35	1e-41	4e-39		An	Aspergillus nidulans
CNAG_01438		1e-08	1e-63	4e-64	2e-85	6e-81	2e-52	9e-96	2e-96	5e-93	5e-55	1e-83	7e-79	2e-53	8e-86	1e-29	3e-47	4e-57	0	1e-114	1e-128	9e-46	1e-123	4e-50	3e-63	1e-100	3e-32	2e-58		2e-50	2e-50		3e-07	7e-07				Bg	Blumeria graminis
CNAG_04268		6e-40	4e-48	2e-52	2e-60	7e-51	5e-29	7e-63	1e-55	5e-56	2e-61	8e-64	3e-58	5e-60	2e-58	8e-19	2e-29	5e-55	0	1e-104	2e-87	1e-93	1e-112	8e-07	1e-08	1e-83	5e-37	4e-09	2e-12	3e-53	4e-43	2e-13	5e-36	9e-09	3e-37	2e-32		Bc	Botrytis cinerea
CNAG_04583		3e-12	1e-52	6e-63	3e-49	5e-32	2e-47	7e-52	4e-57	4e-44	8e-42	4e-29	2e-46	8e-55	4e-51	5e-26	9e-28	2e-07	0	1e-132	1e-138	1e-141	1e-138	2e-09	7e-22	1e-125		4e-26	3e-10	5e-66	1e-55	3e-12	8e-28	2e-08	1e-21	7e-20		Ci	Coccidioides immitis
CNAG_04093			1e-75	2e-63	1e-16	2e-77	1e-24	8e-70	3e-68	5e-69	3e-55	6e-79	2e-70	3e-73	2e-68	2e-15		2e-13	0	4e-14	2e-15	5e-07	1e-16	1e-08	3e-10	2e-10	1e-11	4e-12		2e-21	4e-16							Cg	Colletotrichum graminicola M1.001
CNAG_02698		4e-35	1e-41	3e-39	7e-39	6e-44	1e-41	3e-41	3e-38	1e-39	3e-41	1e-44	3e-43	7e-45	3e-43	7e-08		6e-29	0	1e-142	1e-144	1e-136	1e-142	2e-80	3e-75	1e-66	2e-24	7e-52		1e-58	6e-22	1e-42	2e-56	1e-08	2e-48	6e-50		Fg	Fusarium graminearum
CNAG_07797			6e-66	4e-66		2e-67	5e-65	5e-69	5e-73	2e-73		7e-53				4e-31	1e-07		1e-143			1e-59	4e-57			4e-36												Fol	Fusarium oxysporum f. sp. lycopersici
CNAG_04588			3e-43	3e-42	2e-40	7e-42	4e-44	7e-44	4e-40	7e-40	5e-38	1e-34	4e-43	2e-35	2e-35	2e-46	1e-37	4e-07	0	1e-63	2e-80	3e-26	2e-79	2e-35	3e-15	9e-78	9e-70	3e-14		1e-70	6e-66			4e-07				Hc8	Histoplasma capsulatum H88
CNAG_03902			4e-40	1e-43	6e-17	6e-29	2e-47	1e-44	3e-42	5e-45	1e-15	2e-45	2e-36	3e-42	5e-39	1e-42	7e-46		0	2e-62	8e-58	3e-51	7e-23	7e-23	4e-19	8e-59	1e-55			1e-59	6e-59	3e-06						Mo	Magnaporthe oryzae 70-15
CNAG_03849			2e-41	6e-46	9e-15	1e-38	9e-38	7e-38	7e-41	6e-39	3e-38	6e-42	1e-42	7e-39	2e-30	2e-18	2e-16	9e-19	0	1e-119	1e-114	1e-103	1e-111	4e-41	3e-28	3e-77	2e-19	8e-14		2e-55	3e-39	3e-07				1e-06		Mgr	Mycosphaerella graminicola
CNAG_04398			3e-32	1e-62	2e-29	6e-15	2e-60	1e-67	3e-52	8e-38	2e-62	1e-37	7e-58	2e-35	8e-28	2e-18	1e-13		0	1e-07	3e-14	3e-08	1e-14	2e-07	1e-06	2e-20	1e-09			2e-08	1e-06							Nc	Neurospora crassa
CNAG_01173																		2e-09	0	1e-96	4e-91	2e-06	2e-90	5e-66	3e-54	5e-69	1e-12	6e-16		2e-50	1e-45	2e-14	3e-16	7e-10				Pa	Podospora anserina
CNAG_00830			3e-16	3e-14	3e-13	6e-17	1e-14	8e-17	4e-15	4e-16	3e-15	4e-15	6e-14	1e-21	2e-20	6e-12	7e-10	5e-12	0	1e-145	1e-139	1e-137	1e-122	2e-56	2e-46	1e-108	1e-27	1e-09		2e-27	1e-21							Cas	Candida albicans
CNAG_05392		3e-23	2e-42	4e-39	1e-32	2e-31	5e-24	2e-26	2e-39	7e-40	6e-34	8e-41	2e-28	6e-41	6e-33	7e-29	8e-41	1e-19	0	2e-70	3e-64	1e-63	7e-66	7e-33	5e-45	4e-58	9e-50	2e-47	3e-13	9e-45	9e-37	1e-32	5e-35	2e-29	3e-15	2e-18		Sc	Saccharomyces cerevisiae S288C
CNAG_03129		3e-17	2e-39	2e-34	2e-32	6e-37	7e-38	2e-29	3e-29	4e-32	3e-39	1e-31	8e-25	2e-30	2e-28	5e-29	3e-31	4e-46	0	2e-77	5e-81	2e-78	5e-78	9e-58	1e-44	4e-42	2e-39	8e-37	3e-14	1e-34	1e-17	2e-26	3e-30	1e-18	3e-20	2e-22		Sp	Schizosaccharomyces pombe
CNAG_05311		3e-16	6e-28	2e-48	8e-35	2e-48	2e-41	1e-32	1e-45	4e-35	1e-27	2e-53	2e-42	8e-31	2e-25	3e-06	7e-06	2e-06	0	1e-90	1e-94	5e-85	1e-98	2e-30	8e-26	7e-38	3e-10	1e-22		6e-36	2e-38	2e-10	7e-10	6e-14	9e-10	3e-09		Cn	Cryptococcus neoformans var. grubii H99
CNAG_00828			7e-49	2e-50	1e-14	3e-34	3e-48	3e-52	7e-53	7e-52	1e-12	2e-45	1e-40	8e-51	4e-46	4e-07	5e-08	2e-14	0	1e-166	3e-14	1e-12	7e-13	7e-40	4e-41	1e-43	2e-13	2e-06		6e-22	1e-17							Hi	Heterobasidion irregulare TC 32-1
CNAG_02555			4e-48	6e-50	7e-07	3e-29	3e-40	5e-54	9e-52	4e-53	1e-10	2e-49	6e-46	6e-57	1e-54	9e-08	1e-06	3e-09	0	1e-34	5e-10	3e-09	2e-10	6e-46	2e-39	3e-31	1e-19	2e-07		6e-16	2e-12							Lb	Laccaria bicolor
CNAG_04841			3e-11	6e-12	2e-06	9e-12	1e-10	9e-17	2e-11	3e-11	6e-12	7e-11	3e-12	7e-12	6e-10	3e-09	7e-07	2e-39	0	3e-73	5e-72	1e-57	2e-72	4e-66	2e-47	7e-17				2e-10	3e-10							Pc	Phanerochaete chrysosporium
CNAG_03018			1e-100	2e-99	1e-09	7e-06	5e-08	3e-57	1e-40	7e-44	1e-06	8e-09	1e-98	2e-80	1e-13		4e-11	9e-07	0	1e-15	1e-16	1e-10	1e-16		5e-06	7e-07	6e-06	8e-08	7e-06	8e-09	2e-08		2e-06			6e-06		Sl7	Serpula lacrymans
CNAG_04774			1e-22	5e-20	4e-08	3e-19	1e-30	2e-34	2e-22	8e-26	2e-17	5e-24	3e-18	3e-22	7e-22	3e-12	7e-11	1e-19	0	1e-104	1e-110	5e-78	1e-107	6e-14	2e-06	3e-69	1e-14			2e-10	7e-07							Mlp	Melampsora laricis-populina
CNAG_03183			5e-29	8e-26		1e-17	1e-30	3e-44	3e-26	1e-27	2e-15	1e-25	3e-19	3e-22	1e-20	4e-10	1e-08	5e-22	0	3e-80	4e-87	3e-60	1e-84	2e-09	2e-08	2e-73	2e-06			4e-12	2e-08							Pg	Puccinia graminis
CNAG_03261		2e-31	1e-33	1e-35	1e-29	2e-33	1e-32	8e-41	2e-32	3e-31	2e-31	2e-39	4e-22	5e-40	7e-42	3e-07	1e-06	4e-11	0	2e-61	1e-59	2e-53	1e-32	2e-52	1e-22	4e-50	2e-46	9e-39		1e-33	1e-21	6e-30	3e-39	1e-32	9e-33	8e-31		Um5	Ustilago maydis 521
CNAG_00193		9e-11	3e-30	7e-30	4e-35	2e-28	9e-30	1e-45	3e-44	7e-41	9e-41	3e-47	3e-41	1e-38	4e-33	4e-26	2e-22	9e-36	0	6e-79	2e-75	6e-17	5e-75	6e-17	8e-26	3e-78	3e-21	2e-14	3e-14	3e-27	4e-30	3e-18	1e-16	2e-15	2e-07	2e-07		Am	Allomyces macrogynus
CNAG_06223		7e-14	3e-27	5e-29	9e-21	2e-30	2e-08	3e-30	4e-12	1e-10	2e-30	8e-32	1e-32	3e-32	4e-30	6e-23	4e-26	1e-30	0	1e-62	8e-58	5e-74	3e-63	6e-43	5e-34	2e-46	3e-23	2e-20		6e-18	5e-07	1e-19	7e-19	4e-16	1e-15	1e-14		BdJ	Batrachochytrium dendrobatidis JAM81
CNAG_03431			6e-17	4e-27	4e-18	4e-19	5e-23	6e-42	2e-26	5e-27	3e-16	2e-20	4e-15	1e-28	4e-19	2e-13	9e-16	2e-21	0	2e-67	3e-67	6e-51	9e-69	8e-23	1e-16	4e-43	2e-11			2e-12	1e-10							Ecu	Encephalitozoon cuniculi
CNAG_05380			3e-13	2e-09		3e-10	6e-11	8e-15	7e-17	3e-17	1e-11	1e-10	6e-12	3e-10	8e-12		1e-08	7e-24	0	1e-53	8e-55	2e-43	6e-55	1e-52	8e-42	3e-11	9e-06			2e-10	6e-12							Pbl	Phycomyces blakesleeanus
CNAG_02364			1e-102	7e-33			2e-07	3e-56	2e-59	1e-12	3e-47	3e-07	5e-07	2e-56	6e-08	6e-06			0	3e-07	7e-07	4e-06	5e-06			4e-08				1e-07								Ro	Rhizopus oryzae
CNAG_05642			2e-14	1e-15	9e-14	2e-16	5e-17	1e-14	7e-14	7e-15	5e-14	6e-15	4e-16	3e-14	2e-12	1e-10	6e-12	1e-14	0	1e-177	1e-160	1e-166	1e-159	7e-13	6e-11	3e-36	3e-10	4e-07		3e-20	4e-20	2e-06						Dm	Dorosophila melanogaster
CNAG_01948			2e-75	6e-72		2e-27	3e-20	5e-68	1e-28	6e-47	3e-67	9e-28	1e-28	2e-27	7e-28	2e-06	9e-25	2e-08	0	5e-10	2e-11	5e-11	8e-10	6e-08	1e-08	1e-26	1e-06			1e-10	2e-10	2e-06		6e-06				Hs	Homo sapiens
CNAG_03768			7e-20	2e-24			4e-11	5e-17	2e-17	5e-17	4e-08	3e-17	7e-18	3e-07	5e-06		6e-06		0	1e-119	1e-112	1e-103	1e-113	5e-12	1e-06	3e-48	2e-06			9e-06			1e-06	1e-07		5e-06		Ce	Caenorhabditis elegans
CNAG_03401			1e-08	9e-09	4e-08	6e-09	3e-06	3e-09	2e-09	3e-09	3e-08	7e-10	9e-10	3e-08	1e-09	1e-08	2e-07	2e-09	0	3e-63	3e-56	1e-51	6e-45	6e-09	1e-14	7e-66	4e-09	2e-07		4e-18	2e-08	8e-07	4e-07	5e-06		7e-07		Ath	Arabidopsis thaliana
CNAG_05255			2e-68	2e-59	2e-13	1e-21	7e-59	2e-23	2e-20	2e-21	1e-71	3e-21	7e-21	3e-23	2e-21	3e-08	4e-13	2e-23	0	2e-15	2e-12	2e-08	4e-14	2e-10	9e-06	4e-14				3e-06	2e-07							Osj	Oryza sativa
CNAG_02774			7e-18	6e-12	5e-07	5e-10	1e-14	9e-14	1e-13	1e-15	3e-13	1e-10	5e-12	5e-13	7e-13	1e-10	3e-08	2e-12	0	1e-102	1e-88	2e-54	1e-96	6e-10	1e-10	2e-23	3e-10	3e-12		2e-15	2e-06
CNAG_03059			8e-19	3e-22		3e-07	3e-10	8e-10	4e-18	1e-17	8e-07	5e-07	2e-08	2e-11	1e-06	6e-07		1e-06	0	1e-119	1e-117	2e-76	1e-126	6e-06	4e-06	5e-26	8e-07			5e-06			2e-06
CNAG_03409		4e-13	2e-30	4e-31	6e-25	9e-24	1e-31	3e-23	4e-24	1e-23	1e-28	8e-27	2e-33	5e-25	3e-25	2e-28	6e-27	9e-26	0	4e-54	1e-46	7e-48	2e-52	1e-28	8e-21	5e-46	2e-55		4e-16	3e-31	9e-33	8e-15	2e-20	9e-11	1e-17	3e-17		Color code
CNAG_04184			5e-30	5e-25	1e-15	7e-24	2e-26	2e-25	1e-28	4e-28	6e-26	7e-27	4e-29	4e-28	5e-28	3e-22	2e-12	2e-23	0	1e-104	2e-99	2e-36	1e-106	1e-15	2e-20	1e-31	1e-23	3e-10		3e-32	4e-27
CNAG_01069			3e-10	6e-12	1e-09	3e-10	1e-13	2e-12	3e-14	5e-15	3e-14	1e-12	2e-15	8e-12	1e-10	2e-07	3e-14	5e-18	0	2e-47	5e-58	3e-55	1e-54	6e-08	2e-13	3e-17	3e-11			7e-17	2e-13								0 ~ 1e-100
CNAG_07901			6e-15	1e-10		7e-11	1e-10	9e-16	4e-09	7e-10	9e-13	3e-11	2e-10	3e-15	6e-17	8e-06			0	3e-63	6e-51	6e-42	1e-53	4e-15	4e-18	9e-24				1e-10	6e-09
CNAG_07011			3e-10	1e-08		5e-09	9e-07	3e-08	8e-09	1e-07	7e-09	9e-10	2e-08	1e-07	1e-07	8e-08	1e-07	2e-06	0	3e-74	5e-74	2e-48	2e-77			2e-16					1e-07								1e-100 ~ 1e-50
CNAG_06871			1e-27	3e-28	2e-06	1e-15	1e-21	9e-25	5e-15	9e-28	2e-19	2e-28	7e-26	2e-27	9e-28	5e-06	2e-07	3e-10	0	1e-64	5e-66	4e-72	4e-15	8e-09	6e-11	2e-13	4e-08	8e-07		2e-12	2e-13		6e-07
CNAG_05431		5e-07	2e-35	1e-38	3e-34	1e-09	4e-38	1e-37	7e-40	4e-35	1e-39	1e-38	4e-35	1e-36	2e-38	1e-35	2e-33	2e-07	0	1e-65	5e-30	1e-33	9e-45	4e-31	1e-38	1e-51	2e-28	8e-25	3e-06	7e-30	3e-39	2e-11	2e-12	2e-10					1e-50 ~ 1e-30
CNAG_02723			3e-07	2e-08		2e-07	3e-08	3e-07	2e-15	1e-09	7e-08	5e-07	5e-15	8e-06	8e-06				0	1e-58	5e-50	6e-32	1e-55		3e-07	9e-14	3e-10	3e-06		6e-10
CNAG_02603			4e-08	1e-88	5e-06	2e-09	5e-07	5e-10	3e-88	3e-09	2e-08	2e-08	2e-07	8e-10	7e-07	6e-08	6e-08	4e-06	0		4e-13			3e-10		2e-12					8e-08		3e-06						1e-30 ~ 1e-10
CNAG_01454		2e-11	3e-40	4e-42	9e-43	2e-40	1e-42	5e-43	1e-41	1e-41	5e-24	2e-43	3e-43	2e-44	2e-42	1e-33	7e-28	2e-11	0	1e-56	2e-38	8e-44	3e-29	1e-16	3e-48	5e-14	1e-15	4e-15	1e-20	7e-21	7e-41	6e-14	5e-13	5e-11
CNAG_04090		8e-12	3e-32	7e-27	2e-36	6e-09	1e-36	3e-40	2e-41	2e-43	4e-37	8e-43	8e-41	1e-50	9e-44	2e-09	1e-11	4e-33	0	3e-45	8e-39	9e-37	2e-52	1e-29	1e-24	2e-09	1e-15	3e-13		2e-19	6e-18	3e-10	4e-13	3e-10	5e-10	3e-08			1e-10 ~
CNAG_07460		2e-22	4e-31	7e-30	6e-27	3e-28	4e-28	9e-30	4e-30	1e-28	9e-20	4e-31	6e-20	1e-34	3e-30	4e-23	1e-33	4e-36	0	2e-33	7e-32	3e-21	3e-32	2e-18	2e-31	5e-57	3e-25	2e-07	1e-15	9e-28	2e-36	4e-22	2e-25	6e-23	4e-23	9e-23
CNAG_03336			2e-40	7e-44	5e-11	5e-15	2e-15	2e-39	2e-24	3e-32	4e-17	2e-33	7e-14	2e-17	3e-16	1e-17	1e-15	9e-17	0	3e-15	6e-18	1e-13	5e-18	1e-55	5e-45	3e-16	3e-09			7e-23	8e-13
CNAG_04836			7e-20	8e-22	2e-13	4e-37	2e-21	1e-21	4e-33	5e-34	3e-57	2e-22	2e-17	1e-15	2e-15	8e-12	1e-16	4e-22	0	7e-19	2e-19	2e-12	5e-22	1e-10	9e-08	1e-10	1e-07			2e-15	2e-11
CNAG_06156			2e-08	4e-07	7e-09	1e-07	2e-08	2e-07	7e-06		3e-06	9e-06	6e-08	4e-07	3e-06	4e-06	5e-06		0	6e-51	2e-44	2e-37	1e-48	1e-14	3e-15	2e-21				8e-06
CNAG_07593			2e-14	5e-08	7e-07	3e-11		1e-08	9e-09	2e-09		3e-07			3e-07				0	3e-35		7e-46	7e-53			3e-18				6e-07	3e-13
CNAG_06818			4e-12	2e-12	8e-07	4e-09	1e-13	4e-27	3e-12	4e-34	3e-09	3e-16	2e-14	3e-10	2e-09	7e-06	9e-09		0	2e-08	2e-07	6e-09	5e-08	1e-27	1e-06	4e-73	2e-07	9e-06		2e-08	7e-06	1e-07	6e-10		3e-10
CNAG_01973		6e-08	8e-14	2e-14	1e-11	8e-14	2e-12	3e-12	3e-12	2e-13	2e-13	1e-15	2e-12	8e-14	3e-12	8e-12	3e-12	1e-11	0	3e-11	4e-10	3e-11	3e-11	4e-09	2e-08	1e-66	3e-10	9e-13	3e-09	3e-10	1e-10	4e-11	3e-11	9e-12
CNAG_03710		2e-08	2e-16	1e-15	2e-10	1e-10	6e-14	3e-14	8e-12	4e-12	1e-18	1e-13	2e-13	1e-14	4e-12	6e-11	4e-12	6e-12	0	5e-14	1e-13	2e-08	1e-91	6e-10	9e-10	8e-25	7e-12	3e-09		1e-13	4e-13	3e-13	6e-11	6e-07	2e-07	4e-08
CNAG_07924		2e-12	9e-38	2e-39	1e-38	2e-11	8e-38	5e-37	9e-38	1e-37	3e-39	5e-37	4e-34	3e-38	5e-38	3e-43	3e-37	2e-16	0	8e-42	5e-34	2e-32	3e-34	6e-28	9e-32	5e-38	3e-17	1e-31	4e-23	6e-43	2e-40	1e-32	1e-25	9e-30	2e-09	2e-09
CNAG_06425			4e-32	2e-29	3e-32	1e-34	5e-41	6e-33	7e-38	8e-35	2e-33	3e-36	1e-31	6e-35	3e-31	1e-29	7e-31	1e-11	0	1e-16	1e-11	5e-12	9e-13	4e-10	2e-10	1e-33	4e-08	8e-08		4e-13	2e-17
CNAG_06327		2e-10	5e-29	5e-30	1e-26	3e-10	2e-15	1e-30	1e-28	5e-29	1e-12	4e-30	2e-29	5e-34	8e-31	4e-27	1e-25	5e-31	0	1e-21	1e-22	5e-32	1e-21	2e-33	5e-32	8e-50	3e-18	5e-11	1e-14	1e-27	3e-28	4e-14	1e-13	9e-12	5e-08	6e-08
CNAG_05940		1e-07	3e-31	6e-32	9e-27	2e-28	4e-32	1e-33	5e-32	4e-29	2e-29	7e-29	2e-27	1e-31	7e-21	8e-16		3e-07	0	3e-26	2e-27	7e-06	1e-28	1e-26	8e-06	4e-35				3e-28	2e-28	1e-07	7e-07	1e-07
CNAG_06283		2e-10	3e-12	4e-16	5e-19	2e-14	4e-08	1e-15	4e-25	2e-22	8e-15	8e-21	6e-06	3e-21	2e-26	4e-23	2e-24	2e-15	0	1e-35	3e-34	7e-36	3e-37	9e-34	1e-41	1e-14	6e-08	5e-07	1e-07	1e-19	2e-12	3e-08	2e-18	2e-08	2e-10	6e-08
CNAG_00156		3e-12	1e-19	2e-20	1e-19	3e-19	3e-20	7e-21	3e-19	1e-18	1e-22	6e-19	5e-23	5e-20	6e-20	1e-20	4e-21	5e-22	0	6e-34	1e-35	5e-35	7e-34	1e-24	5e-24	1e-43	2e-19	1e-14	2e-08	2e-18	3e-25	9e-18	3e-17	1e-13	1e-08	1e-10
CNAG_04345			2e-19	2e-30	2e-18	9e-10	3e-42	3e-40	8e-39	2e-25	5e-36	1e-18	5e-39	4e-18	7e-08	6e-10			0				2e-08	3e-07		3e-12	1e-06
CNAG_00841			4e-10	2e-12		2e-06	5e-32	2e-24	1e-10	2e-12	4e-33			2e-08					0	2e-42	1e-34	3e-37	6e-29	4e-20		9e-25
CNAG_04036		3e-13	1e-12	8e-13	3e-12	1e-11	1e-13	5e-14	2e-13	3e-13	2e-13	3e-12	1e-12	4e-14	9e-10	3e-12	8e-13	8e-13	0	5e-46	1e-42	2e-41	6e-43	1e-10	1e-10	2e-13	6e-16		2e-07	5e-11	3e-14	4e-13	8e-13	4e-10	7e-11	3e-12
CNAG_00460		2e-09	1e-20	1e-20	2e-20	5e-17	1e-10	8e-20	2e-23	3e-20	7e-21	9e-21	3e-24	4e-21	3e-18	9e-13	1e-12	2e-20	0	6e-34	8e-33	1e-33	9e-37	5e-14	9e-18	4e-26	1e-17	1e-08		2e-24	5e-24	1e-13	5e-10	5e-09	9e-09	1e-11
CNAG_04630		6e-06	9e-14	1e-13	5e-12	4e-09	2e-15	3e-15	6e-13	7e-12	2e-13	3e-17	1e-15	7e-09	8e-14		2e-07		0	8e-45	2e-31	2e-50	3e-33	2e-23	5e-22	6e-20	4e-13			5e-16	4e-14		5e-07	5e-06		2e-06
CNAG_06097				8e-06		3e-09		1e-11	7e-06	7e-07	4e-08				4e-07				0	8e-45	4e-44	4e-33	9e-48	1e-16	1e-18	3e-14
CNAG_05420		1e-12	5e-27	3e-24	4e-22	8e-12	2e-26	2e-24	1e-25	2e-24	6e-21	3e-23	4e-25	1e-28	3e-22	4e-26	1e-18	8e-13	0	7e-38	2e-35	3e-23	1e-22	5e-18	8e-13	4e-45	4e-20	2e-15	4e-10	8e-19	3e-19	2e-19	3e-13	1e-16	2e-15	1e-13
CNAG_07724		6e-07	5e-17	4e-17	4e-18	1e-08	1e-06	2e-10	8e-17	9e-17	2e-17	2e-16	1e-18	3e-18	2e-16	4e-17	3e-19	2e-13	0	6e-42	2e-40	5e-20	6e-34	8e-17	2e-26		7e-15	3e-16		1e-20	3e-13	4e-10	2e-09	5e-09	4e-10	6e-08
CNAG_06276		3e-07	8e-10	2e-11	4e-06	1e-09	2e-10	2e-12	3e-10	1e-13	2e-08	3e-12	9e-09	8e-11	2e-14	1e-08	5e-07	9e-15	0	3e-36	5e-35	5e-28	9e-37	4e-18	2e-12	2e-14	3e-10	2e-09		5e-09	3e-10	1e-10	1e-08	2e-08	7e-11	2e-10
CNAG_06751		1e-08	4e-11	5e-09	9e-08	3e-07	9e-09	2e-10	2e-08	3e-09	1e-09	2e-08	3e-10	2e-12	6e-08	9e-09	1e-11	1e-10	0	6e-36	5e-31	3e-40	9e-28	4e-28	2e-27	3e-11	2e-13	6e-10		3e-13	2e-13	2e-09	3e-11	3e-12	9e-10	3e-08
CNAG_05375									1e-13						3e-06				0	9e-32	4e-30	3e-33	5e-34	8e-14	1e-12	1e-15	1e-07	1e-13		8e-13	2e-12
CNAG_05436		6e-08	5e-36	3e-07		5e-29	2e-43	6e-07	1e-22	8e-40						5e-24			0	6e-18	1e-21	5e-12	1e-21			3e-26							2e-08
CNAG_06339			8e-09	3e-12			3e-29	5e-20	7e-06	4e-17	4e-30	6e-07		1e-06	6e-07				0	2e-41	2e-31	2e-34	7e-27	5e-20		9e-25	3e-09			4e-06
CNAG_03790			3e-08	5e-09	9e-08		2e-07	1e-05				2e-07	1e-06	1e-07	7e-06		2e-06	2e-08	0		2e-41	2e-37	1e-43	2e-23	8e-18	2e-20
CNAG_03366		4e-15	1e-26	1e-26	8e-27	1e-27	5e-25	5e-27	4e-26	4e-27	3e-26	2e-26	5e-25	1e-24	2e-26	1e-16	8e-14	5e-13	0	1e-17	2e-21	2e-16	1e-19	1e-29	2e-31	8e-31	3e-15	1e-16	6e-11	3e-26	1e-26	8e-17	3e-19	6e-18	1e-12	4e-14
CNAG_05222		1e-09	5e-17	2e-16	1e-17	4e-13	4e-12	4e-16	9e-14	8e-14	2e-12	1e-17	1e-15	2e-16	3e-13	8e-19	8e-17	2e-14	0	5e-17	9e-34	4e-31	5e-13	4e-22	2e-14	4e-14	4e-17	5e-14	2e-12	5e-21	2e-21	6e-14	6e-14	4e-11	1e-06	1e-08
CNAG_00239		1e-06	5e-12	8e-11	1e-08	4e-12	5e-12	7e-10	6e-15	3e-12	1e-18	1e-12	2e-13	4e-12	2e-11	3e-13	2e-13	5e-13	0	2e-32	4e-13	8e-29	1e-34	7e-16	5e-11	6e-09	2e-15	7e-07		1e-11	1e-13	2e-13	7e-18	3e-08		3e-07
CNAG_04594			2e-24	1e-09	2e-10	1e-12	6e-11	3e-26	1e-12	3e-13	8e-11	9e-12	2e-12	8e-23	5e-13	5e-10	5e-10	1e-07	0	3e-39	4e-23	2e-39	4e-26		5e-06	2e-08
CNAG_02476			1e-10	4e-09	2e-08	5e-10	8e-10	2e-12	5e-11	2e-11	3e-10	2e-08	6e-09	3e-10	3e-10	1e-08	5e-07	1e-12	0	6e-30	2e-30	3e-28	2e-35	5e-31	4e-20	4e-13	2e-07			3e-08	6e-07
CNAG_05785			3e-14	3e-06	1e-06	2e-07	2e-06	9e-11	3e-12	2e-10	5e-07	2e-10	4e-13	1e-08	3e-07	8e-06		1e-07	0	9e-15	8e-33	2e-31	1e-19	5e-06	1e-06	1e-30	2e-08	3e-06		1e-09	8e-07				2e-06
CNAG_03279			8e-07	7e-06		1e-06		4e-09	2e-15			7e-10	1e-06	1e-09			2e-06		0	7e-32	1e-26	1e-16	5e-31			2e-22
CNAG_04012				3e-06		2e-06			6e-08	5e-06	3e-06	3e-06		1e-06	9e-06	7e-09			0	3e-26	5e-47	8e-22	2e-48			2e-16				9e-07
CNAG_05535		8e-14	1e-17	4e-17	1e-13	1e-16	2e-21	2e-18	6e-17	5e-17	1e-22	8e-16	4e-21	2e-22	2e-19	2e-14	9e-14	2e-19	0	4e-27	9e-20	2e-34	2e-27	7e-17	6e-18	7e-30	1e-15	9e-19	4e-14	2e-16	3e-15	2e-18	3e-18	5e-17	2e-20	3e-16
CNAG_04864		5e-11	1e-23	3e-23	4e-22	6e-26	5e-32	1e-20	1e-20	3e-20	8e-21	4e-20	4e-21	2e-26	7e-23	1e-20	7e-17	1e-30	0	9e-24	1e-17	6e-30	5e-23	1e-13	5e-17	2e-29	3e-27	8e-18	4e-13	2e-20	8e-21	2e-18	6e-20	2e-15	4e-10	5e-11
CNAG_07435		9e-20	1e-23	8e-23	1e-23	5e-23	3e-24	8e-23	1e-24	2e-24	3e-25	1e-22	2e-24	2e-24	1e-22	2e-25	4e-26	5e-23	1e-150	3e-25		8e-26	1e-28	3e-21	7e-21	1e-16	9e-24	3e-19	3e-14	3e-32	1e-25	5e-18	8e-21	3e-11	2e-23	2e-23
CNAG_00031			5e-30	7e-28	2e-22	2e-22	1e-21	1e-24	4e-24	1e-25	3e-23	3e-22	2e-25	3e-26	1e-25	3e-19	4e-26	4e-13	0	2e-16	3e-16	2e-15	5e-18	7e-15	7e-12	8e-37	3e-13	1e-09		7e-14	9e-09
CNAG_03086			6e-30	3e-31		7e-18	6e-18	2e-18	5e-16	1e-19	7e-19	3e-22	1e-24	2e-20	6e-16	1e-07	1e-11	5e-12	0	7e-20	1e-12	5e-10	1e-07	2e-09	2e-06	9e-17	6e-12	7e-14		1e-20	3e-12
CNAG_04895			7e-18	2e-21	1e-09	7e-16	2e-20	9e-20	3e-18	3e-22	3e-14	2e-15	6e-22	3e-16	7e-14	2e-07	1e-15	2e-21	0	1e-20	1e-19	1e-12	6e-19	6e-12	4e-11	2e-43	6e-07			8e-10	5e-09	2e-07
CNAG_05112			7e-15	4e-21		2e-20	6e-17	1e-20	1e-16	1e-14	9e-16	1e-19	2e-16	2e-13	2e-12	1e-07	5e-08	8e-10	0	8e-13	1e-14	1e-14	2e-18	4e-14	1e-14	2e-37	8e-09	5e-08		1e-19	2e-18
CNAG_06252			1e-13	3e-12	6e-07	2e-07	7e-09	9e-12	6e-09	1e-11	2e-08	2e-09	1e-09	5e-10	2e-13	1e-13	8e-07	1e-08	0	1e-10	3e-09	1e-08	1e-33			2e-08	3e-08			5e-09
CNAG_02566		5e-10	9e-15	1e-14	7e-12	7e-13	1e-17	3e-16	8e-13	1e-13	4e-14	5e-15	1e-12	2e-17	2e-15	1e-16	3e-15	1e-13	0	1e-17	6e-18	1e-21	1e-19	2e-14	2e-21	1e-16	7e-13	4e-15	2e-15	3e-16	2e-14	9e-13	9e-16	2e-12	3e-12	3e-14
CNAG_03212			5e-16	1e-14	6e-12	1e-15	4e-17	6e-16	2e-15	3e-15	2e-15	9e-14	2e-16	2e-16	4e-16	1e-13	2e-13	6e-16	0	5e-14	3e-12	5e-16	3e-14	2e-15	3e-13	7e-19	1e-15	5e-11	4e-14	3e-17	4e-16	1e-11	9e-13	7e-12
CNAG_04352		2e-14	3e-16	1e-15	7e-15	9e-18	7e-16	2e-22	7e-20	3e-19	2e-17	9e-16	2e-16	1e-16	2e-18	2e-14	2e-09	9e-19	0	4e-21	2e-20	1e-19	8e-20	9e-17	3e-11	1e-24	3e-18	2e-14	7e-14	4e-17	1e-18	4e-16	5e-17	2e-14	1e-06	2e-06
CNAG_04637		2e-15	1e-23	1e-23	5e-21	2e-16	9e-24	2e-24	8e-23	2e-23	4e-20	3e-09	2e-20	5e-24	2e-23	3e-29	1e-26	4e-24	5e-81	4e-28	2e-30	7e-27	2e-29	4e-30	2e-26		3e-19	8e-19		3e-29	1e-28	3e-21	4e-22	1e-18	2e-14	2e-16
CNAG_00039		4e-10	1e-15	6e-17	6e-16	2e-15	2e-16	9e-16	4e-16	8e-16	8e-16	1e-15	4e-16	6e-16	4e-17	2e-13	5e-10	1e-18	0	2e-18	5e-13	1e-17	3e-20	9e-13	2e-14	2e-28	1e-15	1e-15	2e-09	6e-20	1e-21	6e-13	5e-13	6e-10	2e-13	1e-13
CNAG_03116			7e-16	2e-16	3e-12	6e-14	2e-18	5e-15	2e-15	1e-15	5e-16	1e-13	3e-19	9e-16	4e-15	1e-16	1e-14	2e-15	0	8e-17	6e-10	3e-16	3e-15	3e-14	4e-14	6e-19	5e-15	7e-17	3e-12	1e-18	1e-15	5e-19	1e-19	1e-16
CNAG_03998		2e-14	4e-22	4e-20	3e-11	4e-23	9e-10	2e-20	4e-22	6e-22	4e-24	5e-21	1e-09	2e-25	3e-17	2e-16	1e-16	9e-13	0	3e-26	2e-14	6e-16	7e-23	3e-16	2e-08	2e-22	3e-23	1e-08	4e-09	4e-22	2e-21	6e-17	8e-19	2e-17	4e-15	1e-14
CNAG_04798		2e-07	2e-17	2e-13	4e-16	6e-13	2e-15	4e-14	2e-14	1e-12	5e-13	5e-17	8e-13	2e-13	6e-14	7e-12		2e-17	1e-164	6e-18	2e-16	3e-10	2e-20	2e-14	9e-13	2e-14	5e-13	2e-15		6e-15	7e-16		3e-07	7e-06		6e-06
CNAG_04586		3e-06	3e-12	3e-10	4e-13	2e-12	7e-12	1e-12	1e-13	2e-11	7e-12	3e-11	2e-12	6e-13	8e-13	1e-07	2e-08	6e-09	0	1e-10	9e-17	5e-22	6e-16	3e-14	5e-16	6e-14	1e-12	5e-07	3e-20	2e-15	9e-17	1e-10	7e-11	1e-09	4e-09	1e-11
CNAG_01551		7e-06	5e-13	8e-11	6e-11	1e-10	4e-12	2e-11	4e-09	1e-12	1e-11	4e-16	3e-12	2e-15	3e-11	4e-12	3e-11	6e-09	0	8e-15	5e-18	6e-17	9e-15	2e-12	2e-13	2e-15	2e-14	1e-15	4e-06	1e-10	5e-10	1e-10	2e-07	5e-07	5e-09	9e-11
CNAG_02700		4e-09	2e-17	3e-23		1e-15	2e-16	6e-26	4e-23	6e-17	4e-15	9e-19	1e-09	2e-20	4e-18	7e-10	9e-11		0	6e-06	1e-11	8e-16	6e-13		2e-20	5e-07	6e-13	7e-10		2e-10	3e-07	4e-15	7e-10	7e-15	1e-06	8e-13
CNAG_01014			2e-14	1e-13	1e-09	7e-10	5e-11	5e-11	3e-10	9e-10	4e-11	4e-11	1e-08	5e-11	4e-10	7e-10	1e-11	2e-08	0	9e-20	3e-19	3e-22	4e-21	2e-11	3e-14	2e-15	9e-13	6e-12		5e-11	5e-11	2e-08	8e-08	6e-08		9e-06
CNAG_02435			4e-09	5e-11	2e-13	7e-13	1e-10	3e-14	2e-13	3e-13	1e-11	2e-14	4e-13	4e-13	1e-09	1e-07	2e-10		0	2e-19	2e-17	1e-11	4e-17	2e-08	4e-11	4e-17	1e-11	3e-08		5e-14	4e-10				3e-12	5e-10
CNAG_00068		2e-06	2e-18			2e-20	2e-17	1e-19	4e-17	2e-08	6e-16	4e-15	4e-19	2e-15	2e-21	2e-07	3e-11	2e-11	0	5e-07	5e-11	5e-07		2e-16	1e-14	4e-11	6e-09	5e-09		2e-06	7e-08	5e-09	7e-08	3e-08	2e-07
CNAG_04176		8e-12	1e-08	1e-08	2e-10		2e-09	8e-10	5e-10	8e-10	2e-08	1e-12	5e-09	2e-09	6e-08	9e-14	2e-08	2e-09	0	8e-12	4e-12	7e-12	8e-13	1e-18	7e-17	9e-20	7e-14		1e-08	2e-15	5e-17	2e-06	1e-07	1e-07	4e-13	1e-14
CNAG_05049			2e-12	9e-10	2e-10	5e-12	1e-12	1e-12	9e-11	2e-11	1e-13	2e-12	1e-12	3e-15	3e-14	8e-09	1e-07	5e-08	0	1e-21	4e-16	2e-26	6e-23	6e-07	5e-09	2e-07		7e-07		1e-08	9e-08
CNAG_00514		2e-15	5e-09	4e-09		6e-08	4e-11	3e-10	9e-13	4e-10	5e-11	3e-10	1e-12	2e-09	7e-12	1e-08	7e-15	9e-07	0	3e-10	1e-11	1e-09	1e-08	1e-09	2e-11	3e-09	1e-11	1e-08	9e-06	1e-09	6e-08	4e-13	3e-14	6e-16	2e-08	4e-12
CNAG_01708		3e-08	5e-12	4e-10		2e-09	3e-08	6e-14	4e-09	8e-10	2e-08	3e-15	2e-07	4e-11	1e-09	6e-10	4e-14	7e-12	0	4e-13	1e-10	1e-18	9e-12	4e-09	6e-09	3e-17	5e-12	3e-09		5e-10	1e-08	8e-10	8e-15	7e-11	3e-15	1e-08
CNAG_05861			8e-14	1e-12	3e-07	6e-10	3e-11	6e-10	2e-13	6e-16	5e-15	8e-08	8e-09	1e-09	1e-08	1e-10	1e-09	7e-11	0	6e-12	7e-14	5e-15	1e-12	9e-13	1e-06	3e-10	7e-12	2e-06		2e-08	4e-08	1e-09	4e-12	7e-10		3e-07
CNAG_00896			7e-12	4e-22		8e-10	4e-25	5e-21	1e-08	1e-11	2e-25			2e-11					0	2e-19	2e-16	6e-21	8e-22	2e-12		2e-24
CNAG_04023		2e-07	6e-09	4e-10	8e-08	2e-13	1e-11	1e-12	5e-10	2e-10	6e-10	1e-11	2e-09	6e-12	5e-12	8e-10	1e-09	3e-07	0	2e-10	1e-11	2e-11	3e-09	5e-10	4e-11	8e-10	3e-07	4e-09	3e-08	3e-09	4e-06	6e-09	8e-12	6e-11	7e-09	1e-11
CNAG_04518		8e-08	3e-13	4e-13	4e-08	7e-07	7e-13	1e-20	9e-11	8e-11	1e-09	3e-22	3e-09	1e-08	2e-16	7e-08	5e-11	2e-21	0	9e-07	2e-06	6e-07	3e-06	6e-13	7e-07	5e-20	3e-07	4e-07		8e-07	2e-06	3e-08	1e-07	3e-08		9e-06
CNAG_03561			4e-11	2e-16	6e-09		1e-14	3e-21	3e-09	2e-09	9e-22			4e-07	2e-06	6e-07	5e-06		0	1e-28	6e-28	3e-29	1e-24	2e-08		3e-17				7e-13
CNAG_04837			1e-12	1e-11	4e-08	1e-11	8e-09	3e-09	5e-08	5e-08		4e-10	3e-10	4e-10	7e-13	1e-08	1e-07		0	3e-13	4e-09	3e-16	4e-07	1e-09	3e-14	7e-08	4e-12	3e-11		3e-12	2e-13	6e-06		1e-08
CNAG_04916			9e-06	7e-07	7e-08	1e-07	3e-07	2e-06	4e-06	1e-07	4e-08	5e-07		6e-07	5e-07	6e-08		2e-14	0	1e-20	3e-19	9e-19	5e-19	3e-10	5e-07	2e-19		2e-11		7e-20	9e-23
CNAG_07922			6e-20	2e-19	1e-07	3e-09	1e-21	2e-20	1e-17	6e-18	3e-08	2e-09	3e-13	2e-09	2e-09	4e-23	3e-10	1e-12	0	4e-09	5e-06	1e-10	5e-10	5e-10	6e-10	9e-09				1e-06	1e-09
CNAG_01317			4e-07	6e-09	6e-11	2e-10	2e-08	9e-11	2e-09	7e-10	2e-08	1e-09	1e-08	1e-10	7e-08	8e-09		1e-10	1e-173	8e-11	7e-11	2e-11	1e-11	7e-11		2e-09	3e-08	1e-09		7e-08	2e-08
CNAG_01858			8e-11	6e-11	5e-08	6e-11	9e-11	2e-11	4e-09		4e-08	4e-09	3e-09	7e-09	5e-08			2e-06	0	4e-11	5e-10	9e-09	4e-18		3e-09		3e-09	8e-06	2e-08	2e-07	3e-07	4e-10	2e-10	2e-08	9e-06
CNAG_03229			5e-09		2e-08	5e-08	8e-08	1e-08	3e-08	2e-06	1e-09	1e-08	7e-08	1e-07	5e-08	1e-06	9e-09	1e-08	0	4e-18	2e-20	4e-09	6e-13	1e-07	8e-10	3e-06	9e-14		7e-11	4e-13	4e-13	6e-10	7e-09	1e-07	4e-07	2e-06
CNAG_03914			1e-06	5e-08		2e-06	1e-13	3e-17	3e-07	9e-09	1e-16	2e-08		2e-08	2e-08				0	3e-14	6e-11	5e-11	1e-09	1e-07	1e-06	3e-11		8e-07			3e-06	1e-06			5e-08	8e-08
CNAG_06483				9e-13			5e-11	1e-13	7e-08	3e-17		1e-08	1e-08						0	6e-07			3e-09	9e-16		2e-16
CNAG_07443										9e-06									0	1e-23	3e-23	4e-25	1e-24				7e-06			8e-13	2e-11	8e-06		3e-07		9e-06
CNAG_04804						3e-07		5e-12		3e-06		3e-06		2e-06	3e-07			7e-06	0	7e-13	4e-12	7e-16				1e-13	3e-07			2e-08
CNAG_00332																	8e-06		0	2e-27	2e-27	2e-27	8e-20
CNAG_00559			2e-07	4e-09	4e-07	3e-06	3e-07	3e-06	2e-07	9e-08	7e-08	5e-07	1e-08	8e-08	6e-07				1e-173	6e-09	2e-07	4e-14	4e-09	3e-11	1e-12	5e-08	4e-08			1e-11	4e-10
CNAG_00791			7e-08	2e-07		8e-08	3e-08	6e-09	6e-07	7e-09	5e-07	1e-08	6e-07	2e-08	7e-09	1e-07	4e-07	3e-12	0	9e-09	7e-10	3e-07	2e-07	2e-08	2e-11	7e-12	5e-12	8e-08		3e-08	5e-08	5e-09	1e-06	2e-07	9e-08	2e-08
CNAG_02516			4e-08	5e-07	7e-07	1e-08	3e-12	5e-08	3e-09	2e-10	1e-12	1e-06	5e-09	4e-08	6e-07	4e-06		4e-06	0	4e-11	1e-06	3e-11	6e-10	1e-08	6e-07	1e-06	2e-06	1e-09		3e-09	3e-08	5e-09	1e-08	2e-07	9e-07	1e-06
CNAG_03115			8e-11	8e-12	1e-07	8e-08	6e-12	5e-10	3e-09	4e-10	2e-09	6e-10	7e-10	2e-08	1e-09	6e-10	5e-08	4e-08	0	1e-07	8e-07	6e-08	2e-16			1e-09	1e-06			6e-08
CNAG_03346		5e-07	4e-08	3e-08	9e-08	3e-08	5e-11	3e-08	1e-07	2e-07	7e-09	4e-09	4e-09	5e-09	1e-07	4e-07	8e-07	9e-09	0	1e-08	6e-08	2e-11	7e-09	1e-08	4e-11	4e-11	4e-09	2e-09		4e-08	1e-07	3e-07	2e-07	2e-10	4e-08	3e-08
CNAG_05170			6e-10	5e-09	8e-09	2e-08	2e-09	3e-10	8e-11	5e-09	1e-07	1e-07	8e-09	4e-08	7e-09	1e-06	6e-07	2e-10	0	8e-15	1e-10	3e-17	1e-12	5e-08	3e-06	3e-06				3e-06
CNAG_06719			1e-06			4e-08	1e-07	8e-07			4e-08	4e-06	3e-09	2e-06	8e-07				0	1e-15	7e-13	4e-22	2e-17				3e-06				2e-07
CNAG_00670			1e-11	8e-12		3e-09	4e-07	7e-08	7e-09	6e-12	1e-08	9e-09	1e-07	3e-08	3e-08	4e-06	8e-07		0	1e-06	6e-10	1e-07	4e-07	2e-08	7e-08	1e-07	2e-07	1e-06		2e-06	2e-07	4e-06	3e-06	2e-07	7e-09	2e-06
CNAG_00018			8e-12	6e-11		2e-09	3e-10	4e-09	2e-10	1e-10	2e-08	2e-09	2e-08	9e-09	2e-08	5e-08	8e-08	2e-07	0	1e-09	4e-10	2e-10	4e-09			1e-08	6e-06	6e-08		2e-08
CNAG_02305																			0				3e-26			5e-14
CNAG_02877		8e-07	6e-09	3e-10	2e-06	3e-08		3e-08	4e-07	9e-09	6e-06	9e-10	9e-11	3e-07	1e-07	6e-11	2e-10	2e-07	0	1e-06	6e-08	3e-07	4e-07	8e-08	4e-07	3e-08	3e-10			5e-08	6e-06	5e-07	5e-06	1e-09	3e-07
CNAG_04807			2e-07	1e-08	2e-09	1e-07	1e-08	7e-09	2e-09	5e-09	2e-11	2e-09	9e-10	4e-08	4e-09	6e-10	1e-06	6e-08	0	5e-08	5e-08	4e-07	3e-08	2e-07	4e-06	5e-14	4e-08			4e-07	2e-06	8e-06	3e-06		3e-06
CNAG_06134			2e-06	2e-06	5e-07	1e-08	9e-09	3e-06	1e-06	2e-07		2e-07	1e-06	4e-07	6e-06	1e-06	3e-10	5e-08	0	2e-10	3e-11	2e-07		6e-12	2e-07	4e-06	5e-10	3e-07		4e-07	2e-08	1e-06	4e-07	2e-07	6e-06	1e-08
CNAG_06188			1e-06	1e-08		2e-06				7e-11		7e-09	2e-06			9e-06		1e-05	0	2e-07	9e-09	5e-06			1e-06	2e-14	7e-07			2e-06		3e-06		6e-06
CNAG_00505				5e-08															0	9e-11										3e-06
CNAG_00883			4e-06	2e-07	2e-06		7e-06	1e-06	3e-06	7e-08		3e-07	1e-06	8e-07		2e-06	9e-06	7e-06	0	1e-06		2e-07	4e-07			2e-12
CNAG_02066			2e-07	2e-07		1e-06	2e-06	6e-09	2e-06	3e-07	2e-07			4e-06					0	9e-11	7e-06	2e-06	3e-06		3e-06	6e-08				9e-07	1e-05
CNAG_02322							2e-06												0				5e-06			2e-26
CNAG_03741								1e-06	5e-06	6e-06								1e-06	0		2e-06		5e-06	8e-07	7e-08	7e-11	4e-06
CNAG_03894			9e-10	8e-07	1e-07	2e-09	3e-09	2e-07	6e-07	2e-07	4e-10	8e-07	8e-08	8e-09	8e-09	2e-13	6e-07	9e-06	0	7e-09	1e-10	1e-07	5e-09	4e-09	1e-07	8e-07	4e-06					7e-07	4e-09	6e-06
CNAG_04353		2e-07	3e-09	8e-06		5e-08	9e-06	2e-07	1e-07		2e-06	8e-10	2e-09	4e-08	1e-06	8e-07	1e-07	2e-06	0	8e-08	9e-08	1e-10	2e-08	6e-06	1e-07	9e-14	2e-07	1e-06		4e-07	3e-06	2e-07	3e-07	2e-08	6e-06	4e-06
CNAG_04908			3e-06	7e-08				5e-07	6e-08	9e-08		7e-06	2e-06		4e-06				0	4e-08	5e-08	7e-11		1e-06	2e-07	6e-07	1e-07						2e-07	1e-06
CNAG_05153						3e-06	9e-06		1e-06	5e-06			4e-07	3e-06				4e-09	0	3e-06	5e-06				7e-06	1e-11	2e-07			4e-07	9e-08	3e-06		4e-07
CNAG_00871															1e-06				0	4e-06	5e-09				9e-06		1e-06					8e-07				3e-07
CNAG_01431													3e-09						0
CNAG_01841					3e-06	3e-06		1e-06	8e-08	2e-07	9e-06		5e-07	1e-06	1e-06	4e-09	3e-08	2e-06	0	2e-07						3e-06	5e-09	1e-07	8e-06	3e-07	9e-08	3e-06	5e-06	7e-06		9e-06
CNAG_01883					7e-07													3e-07	0								7e-06			3e-07	8e-08
CNAG_01977								5e-06											0
CNAG_03132			8e-06																0	2e-06	5e-08	5e-07	1e-07	1e-06		1e-08
CNAG_04130			4e-08	4e-08		1e-06	3e-06	3e-07	1e-07	3e-07	7e-06	3e-07	2e-07	8e-06	1e-06	4e-06	3e-08	2e-08	0	2e-07	1e-06		3e-07				3e-06	2e-07		8e-07	5e-06	4e-06
CNAG_04263						4e-06			8e-06	5e-07	8e-07		5e-06						0				4e-06			4e-06	7e-06			4e-06
CNAG_04457			5e-07	3e-06	9e-06	2e-06		2e-06	1e-06	4e-08	3e-07	6e-06	4e-06		1e-06	1e-05		6e-09	0		2e-08		1e-08			5e-07				2e-06
CNAG_04878																			0
CNAG_05010			1e-06			3e-08	8e-07					9e-06		5e-09	1e-06	5e-06	5e-08		0		5e-06	3e-06	1e-06	1e-06		8e-07	7e-08	8e-06		2e-07	3e-07	4e-08	4e-06	2e-06	4e-06
CNAG_05019																			0
CNAG_05093																			0
CNAG_05176		5e-06							4e-06	6e-06	8e-06		2e-08				3e-06		0	3e-10		7e-08	2e-06				6e-06					7e-06	9e-07
CNAG_05186														5e-06					1e-144
CNAG_06762			8e-09	9e-09	5e-09	7e-09	1e-08	7e-09		2e-09	7e-09	4e-09	8e-09	7e-09	7e-09	1e-06			0	2e-10	1e-08	4e-06	9e-09	4e-06	5e-08	1e-08	1e-08			6e-09	4e-09	8e-08				6e-06
CNAG_06814			2e-06				7e-07	6e-06	6e-06										0	1e-06			2e-08		6e-06
CNAG_06921						1e-06		4e-06	3e-07				1e-09		7e-06		3e-08	1e-08	0			7e-07			2e-09		2e-08	3e-06			3e-06		2e-08	2e-06	4e-07	5e-08
CNAG_07940						3e-07								7e-06					0							9e-07										9e-07
CNAG_02241																			5e-39

## Sheet: Orthologous genes and e-value
Supplementary Data 3. BLAST matrix analysis of C. neoformans transcription factors (orthologous genes and e-value)
Species CNAG		Phytophthora infestans		Aspergillus fumigatus Af293		Aspergillus nidulans		Blumeria graminis		Botrytis cinerea		Coccidioides immitis		Colletotrichum graminicola M1.001		Fusarium graminearum		Fusarium oxysporum f. sp. lycopersici		Histoplasma capsulatum H88		Magnaporthe oryzae 70-15		Mycosphaerella graminicola		Neurospora crassa		Podospora anserina		Candida albicans		Saccharomyces cerevisiae S288C		Schizosaccharomyces pombe		Heterobasidion irregulare TC 32-1		Laccaria bicolor		Phanerochaete chrysosporium		Serpula lacrymans		Melampsora laricis-populina		Puccinia graminis		Ustilago maydis 521
CNAG_03826		PITG_01456	2e-80	Afu2g05530	1e-136	ANID_10956	1e-139	bghP006736	1e-122	BC1G_13863	1e-126	CIMG_00755	1e-133	GLRG_05768T0	1e-122	FGSG_04254T0	1e-128	FOXG_11372T0	1e-131	HCEG_06771	1e-134	MGG_04133T0	1e-130	estExt_fgenesh1_pm.C_chr_90158	1e-138	NCU05218T0	1e-128	Pa_1_24050	1e-129	orf19.5416	1e-106	YOR244W	1e-119	SPAC637.12c	1e-129	e_gw1.06.1712.1	1e-164	e_gww1.5.169.1	1e-179	fgenesh1_pg.C_scaffold_2000115	1e-128	fgenesh1_kg.6_	1e-103	fgenesh1_pm.C_scaffold_5000081	1e-144	PGTG_03931	1e-139	UM05240	1e-173
CNAG_04600		PITG_18634	1e-130	Afu2g02660	1e-171	ANID_04555	1e-163	bgh02880	1e-160	BC1G_04651	1e-138	CIMG_01798	1e-163	GLRG_02375T0	1e-163	FGSG_06716T0	1e-161	FOXG_02220T0	2e-86	HCEG_01761	1e-124	MGG_11342T0	1e-156	estExt_Genewise1Plus.C_chr_50311	1e-166	NCU00081T0	1e-150	Pa_7_9280	1e-164	orf19.5934	1e-143	YLR234W	1e-151	SPBC16G5.12c	1e-153	Hetan1.e_gw1.3.1065.1	0	e_gwh1.5.562.1	0	e_gwh2.6.132.1	0	e_gw1.6.21.1	0	e_gw1.9.29.1	0	PGTG_08051	1e-126	UM02748	0
CNAG_02671		PITG_01528	1e-129	Afu2g05540	1e-176	ANID_10944	0	bgh00967	1e-170	BC1G_15647	1e-160	CIMG_00756	0	GLRG_05830T0	1e-177	FGSG_09807T0	1e-177	FOXG_08250T0	1e-176	HCEG_06772	0	MGG_01426T0	1e-170	estExt_Genewise1Plus.C_chr_91101	1e-163	NCU06994T0	1e-176	Pa_1_23660	1e-177	orf19.4799	6e-75	YMR213W	4e-61	SPAC644.12	1e-138	estExt_Genewise1.C_021235	0	estExt_Genewise1_worm.C_120017	0	e_gww2.1.121.1	0	Genemark.4280_g	0	estExt_Genewise1.C_50153	0	PGTG_19241	1e-176	UM04411	0
CNAG_02936		PITG_18474	1e-160	Afu3g10240	0	ANID_04965	0	bghP002937	0	BC1G_03405	0	CIMG_03576	0	GLRG_10618T0	0	FGSG_08474T0	0	FOXG_03272T0	9e-84	HCEG_00285	0	MGG_02476T0	0	fgenesh1_pg.C_chr_2000043	0	NCU04766T0	0	Pa_4_8360	1e-180	orf19.1084	1e-154	YCR093W	1e-155	SPAC20G8.06	0	Hetan1.estExt_fgenesh2_pm.C_20452	0	gww1.6.14.1	0	e_gww2.1.55.1	0	estExt_Genewise1Plus.C_110486	0	estExt_fgenesh2_pg.C_350071	1e-141	PGTG_06508	0	UM05540	0
CNAG_07411		PITG_11272	3e-70	Afu5g03430	0	ANID_08211	0	bgh06435	0	BC1G_05510	0	CIMG_06555	0	GLRG_10729T0	0	FGSG_05855T0	1e-167	FOXG_07541T0	1e-138	HCEG_06256	0	MGG_04878T0	0	estExt_Genewise1Plus.C_chr_80065	0	NCU01238T0	0	Pa_2_6940	0	orf19.5651	2e-79	YJR119C	7e-71	SPAC1002.05c	2e-90	e_gw1.03.3276.1	0	eu2.Lbscf0004g04510	0	gww2.2.61.1	0	estExt_fgenesh1_pg.C_40465	0	e_gw1.75.7.1	1e-117	PGTG_15760	7e-68	UM02582	0
CNAG_02134		PITG_15097	1e-44	Afu7g05510	1e-128	ANID_06705	1e-134	bgh03325	1e-110	BC1G_02994	1e-114	CIMG_05261	1e-119	GLRG_02696T0	1e-115	FGSG_01925T0	1e-117	FOXG_04208T0	1e-117	HCEG_05791	1e-129	MGG_01720T0	1e-109	estExt_Genewise1Plus.C_chr_100058	1e-124	NCU08003T0	1e-119	Pa_6_1350	1e-120	orf19.7234	3e-67	YFR037C	8e-83	SPAC23H3.10	6e-97	e_gw1.09.1327.1	1e-153	estExt_GeneWisePlus_worm.C_120306	1e-159	gwh2.7.186.1	1e-122	estExt_fgenesh1_kg.C_240027	1e-150	e_gw1.95.5.1	1e-123	PGTG_00747	1e-117	UM03856	1e-159
CNAG_05538		PITG_03771	8e-24	Afu3g05320	1e-34	ANID_09060	4e-61	bghP005340	3e-48	BC1G_11321	2e-60	CIMG_07253	1e-56	GLRG_11897T0	7e-61	FGSG_09857T0	7e-59	FOXG_08169T0	5e-63	HCEG_04225	1e-51	MGG_03581T0	3e-58	gw1.11.241.1	2e-62	NCU02432T0	7e-57	Pa_5_5440	1e-63	orf19.2399	5e-66	YNL227C	1e-57	SPAC6B12.08	2e-29	Hetan1.estExt_Genewise1Plus.C_110516	3e-93	eu2.Lbscf0011g04740	6e-86	fgenesh1_pg.C_scaffold_7000177	2e-95	gw1.7.1728.1	2e-59	estExt_fgenesh2_pg.C_450018	3e-73	PGTG_13476	3e-46	UM02647	5e-77
CNAG_01626		PITG_05317	2e-54	Afu2g10640	9e-71	ANID_10763	2e-80	bgh00399	4e-68	BC1G_15111	6e-75	CIMG_07914	2e-80	GLRG_11711T0	9e-73	FGSG_12781T0	6e-57	FOXG_09215T0	8e-73	HCEG_04533	6e-74	MGG_05099T0	2e-57	gw1.5.242.1	4e-71	NCU04459T0	1e-75	Pa_6_6550	2e-73	orf19.2331	2e-45	YDR448W	3e-74	SPCC24B10.08c	5e-67	e_gw1.06.1685.1	1e-117	e_gwh1.5.218.1	1e-77	e_gww2.6.151.1	1e-123	fgenesh1_pm.6_	1e-106	e_gw1.50.14.1	6e-82	PGTG_00665	5e-82	UM05213	1e-109
CNAG_07464		PITG_03819	1e-06	Afu3g13920	2e-72	ANID_03154	4e-72	bgh03717	1e-85	BC1G_13808	6e-78	CIMG_00075	7e-72	GLRG_06597T0	2e-78	FGSG_10384T0	6e-77	FOXG_05016T0	3e-74	HCEG_06974	8e-74	MGG_08463T0	2e-78	estExt_Genewise1Plus.C_chr_11610	6e-83	NCU07246T0	8e-71	Pa_2_14120	3e-83	orf19.5855	2e-65	YDL056W	7e-35	SPAC22F3.09c	9e-86	Hetan1.estExt_fgenesh2_pm.C_40469	1e-170	estExt_GeneWisePlus_worm.C_410080	1e-170	e_gww2.2.74.1	1e-167	estExt_fgenesh1_pg.C_40145	1e-176	estExt_Genewise1Plus.C_770007	1e-155	PGTG_08863	1e-105	UM06196	1e-100
CNAG_07506		None		Afu7g04710	1e-65	ANID_03761	1e-71	bghP0006589	8e-61	BC1G_00329	9e-67	None		GLRG_01346T0	2e-66	FGSG_07076T0	5e-65	None		HCEG_08334	8e-11	MGG_00137T0	1e-65	estExt_Genewise1Plus.C_chr_70001	2e-61	NCU03273T0	1e-70	Pa_1_4140	4e-67	orf19.3722	3e-37	YNL023C	2e-35	SPCC18.03	6e-70	gw1.12.1124.1	7e-77	gww1.17.120.1	5e-74	gww2.4.45.1	2e-81	e_gw1.2.17.1	3e-59	estExt_Genewise1Plus.C_230035	2e-64	PGTG_04115	1e-55	UM03790	5e-11
CNAG_03527		PITG_06841	7e-40	Afu1g02010	5e-82	ANID_10068	2e-80	bgh02989	2e-62	BC1G_11870	2e-68	CIMG_09971	2e-72	GLRG_10692T0	3e-80	FGSG_12809T0	1e-75	FOXG_08846T0	2e-73	HCEG_08380	4e-77	MGG_01987T0	3e-79	estExt_fgenesh1_pg.C_chr_70233	2e-67	NCU02203T0	6e-83	Pa_5_4260	2e-59	orf19.3449	1e-33	YDR266C	7e-41	SPCC1223.01	2e-75	e_gw1.02.886.1	1e-73	eu2.Lbscf0035g01370	1e-124	e_gww2.1.838.1	5e-54	estExt_fgenesh1_pg.C_120316	1e-119	estExt_fgenesh1_pg.C_100168	3e-76	PGTG_06639	2e-54	UM05481	2e-86
CNAG_04226		PITG_09598	6e-45	Afu4g10420	1e-79	ANID_01992	2e-78	bghP000760000001001	1e-56	BC1G_04150	1e-72	CIMG_09075	7e-74	GLRG_05211T0	3e-63	FGSG_06279T0	1e-59	FOXG_08028T0	2e-42	HCEG_00662	4e-69	MGG_01095T0	3e-61	estExt_fgenesh1_kg.C_chr_10799	2e-19	NCU11222T0	2e-63	Pa_3_4900	1e-65	orf19.4326	8e-16	YOR308C	7e-18	SPAC167.03c	8e-46	Hetan1.estExt_Genewise1Plus.C_110662	1e-139	eu2.Lbscf0011g04020	1e-140	fgenesh1_pg.C_scaffold_16000077	1e-151	estExt_Genewise1Plus.C_71135	1e-148	estExt_fgenesh1_pg.C_310084	1e-118	PGTG_18245	1e-112	UM05685	1e-110
CNAG_01438		PITG_05558	1e-08	Afu7g05620	1e-63	ANID_06715	4e-64	bghP0003678	2e-85	BC1G_03492	6e-81	CIMG_05472	2e-52	GLRG_08918T0	9e-96	FGSG_04220T0	2e-96	FOXG_11409T0	5e-93	HCEG_06974	5e-55	MGG_09869T0	1e-83	e_gw1.10.972.1	7e-79	NCU07587T0	2e-53	Pa_3_250	8e-86	orf19.4725	1e-29	YDL056W	3e-47	SPBC336.12c	4e-57	estExt_Genewise1Plus.C_080537	1e-114	gwh1.2.836.1	1e-128	gwh2.3.463.1	9e-46	e_gw1.10.591.1	1e-123	estExt_Genewise1.C_20307	4e-50	PGTG_02039	3e-63	UM05338	1e-100
CNAG_04268		PITG_05586	6e-40	Afu3g06180	4e-48	ANID_04736	2e-52	bgh05590	2e-60	BC1G_15146	7e-51	CIMG_00405	5e-29	GLRG_04642T0	7e-63	FGSG_08889T0	1e-55	FOXG_03614T0	5e-56	HCEG_07040	2e-61	MGG_02980T0	8e-64	fgenesh1_pm.C_chr_13000074	3e-58	NCU01961T0	5e-60	Pa_1_20580	2e-58	orf19.1836	8e-19	YBL019W	2e-29	SPBC3D6.10	5e-55	Hetan1.e_gw1.6.905.1	1e-104	eu2.Lbscf0017g00600	2e-87	e_gwh2.3.173.1	1e-93	estExt_fgenesh1_pm.C_130256	1e-112	EuGene.00580008	8e-07	PGTG_04255	1e-08	UM00618	1e-83
CNAG_04583		PITG_00982	3e-12	Afu2g16780	1e-52	ANID_07303	6e-63	bghP004898000001001	3e-49	BC1G_04424	5e-32	CIMG_09446	2e-47	GLRG_02277T0	7e-52	FGSG_02527T0	4e-57	FOXG_10556T0	4e-44	HCEG_03031	8e-42	MGG_05687T0	4e-29	fgenesh1_pm.C_chr_3000111	2e-46	NCU00164T0	8e-55	Pa_7_5340	4e-51	orf19.5510	5e-26	YGL133W	9e-28	SPAC56F8.03	2e-07	estExt_fgenesh1_pm.C_010876	1e-132	eu2.Lbscf0001g02730	1e-138	fgenesh1_pg.C_scaffold_11000458	1e-141	estExt_Genewise1.C_10174	1e-138	estExt_fgenesh1_kg.C_40075	2e-09	PGTG_12167	7e-22	UM04820	1e-125
CNAG_04093		None		Afu7g04340	1e-75	ANID_05673	2e-63	bghP00871	1e-16	BC1G_13568	2e-77	CIMG_10246	1e-24	GLRG_09181T0	8e-70	FGSG_09884T0	3e-68	FOXG_05541T0	5e-69	HCEG_07077	3e-55	MGG_08314T0	6e-79	estExt_Genewise1Plus.C_chr_10409	2e-70	NCU09033T0	3e-73	Pa_4_960	2e-68	orf19.3308	2e-15	None		SPBC530.05	2e-13	e_gw1.03.2115.1	4e-14	estExt_fgenesh2_pg.C_20489	2e-15	gwh2.1.333.1	5e-07	estExt_Genewise1.C_40629	1e-16	EuGene.00140023	1e-08	PGTG_08417	3e-10	UM01556	2e-10
CNAG_02698		PITG_05909	4e-35	Afu3g09380	1e-41	ANID_03063	3e-39	bgh02189	7e-39	BC1G_11352	6e-44	CIMG_01891	1e-41	GLRG_06794T0	3e-41	FGSG_09837T0	3e-38	FOXG_08149T0	1e-39	HCEG_01683	3e-41	MGG_03574T0	1e-44	estExt_Genewise1Plus.C_chr_110580	3e-43	NCU02401T0	7e-45	Pa_5_5750	3e-43	orf19.4697	7e-08	None		SPAC1002.10c	6e-29	estExt_Genewise1Plus.C_012649	1e-142	eu2.Lbscf0001g12080	1e-144	fgenesh1_pg.C_scaffold_11000092	1e-136	Genemark.2348_g	1e-142	EuGene.00010433	2e-80	PGTG_01088	3e-75	UM00355	1e-66
CNAG_07797		None		Afu5g13800	6e-66	ANID_10108	4e-66	None		BC1G_00739	2e-67	CIMG_01967	5e-65	GLRG_07868T0	5e-69	FGSG_07583T0	5e-73	FOXG_15359T0	2e-73	None		MGG_09031T0	7e-53	None		None		None		orf19.7098	4e-31	YKL070W	1e-07	None		None		None		e_gww2.2.773.1	1e-59	fgenesh1_pm.18_	4e-57	None		None		UM00224	4e-36
CNAG_04588		None		Afu2g05830	3e-43	ANID_07468	3e-42	bgh02277	2e-40	BC1G_14637	7e-42	CIMG_01010	4e-44	GLRG_05382T0	7e-44	FGSG_01562T0	4e-40	FOXG_11146T0	7e-40	HCEG_05614	5e-38	MGG_14852T0	1e-34	estExt_Genewise1Plus.C_chr_40114	4e-43	NCU03938T0	2e-35	Pa_4_8760	2e-35	orf19.2423	2e-46	YBR239C	1e-37	SPBC27B12.11c	4e-07	gw1.06.2353.1	1e-63	eu2.Lbscf0005g03690	2e-80	gwh2.4.337.1	3e-26	Genemark.4615_g	2e-79	fgenesh2_pg.5_	2e-35	PGTG_09159	3e-15	UM01925	9e-78
CNAG_03902		None		Afu2g12330	4e-40	ANID_06293	1e-43	bgh02277	6e-17	BC1G_10735	6e-29	CIMG_05220	2e-47	GLRG_09942T0	1e-44	FGSG_01562T0	3e-42	FOXG_11146T0	5e-45	HCEG_05614	1e-15	MGG_12739T0	2e-45	estExt_Genewise1Plus.C_chr_130174	2e-36	NCU03352T0	3e-42	Pa_3_6340	5e-39	orf19.5849	1e-42	YPL133C	7e-46	None		gw1.10.1290.1	2e-62	gwh1.41.127.1	8e-58	gwh2.4.337.1	3e-51	fgenesh1_pm.19_	7e-23	fgenesh2_pg.5_	7e-23	PGTG_09439	4e-19	UM03925	8e-59
CNAG_03849		None		Afu3g11990	2e-41	ANID_02852	6e-46	bgh03482	9e-15	BC1G_01932	1e-38	CIMG_03723	9e-38	GLRG_03129T0	7e-38	FGSG_06810T0	7e-41	FOXG_02014T0	6e-39	HCEG_00136	3e-38	MGG_07450T0	6e-42	estExt_Genewise1Plus.C_chr_11749	1e-42	NCU01478T0	7e-39	Pa_2_5020	2e-30	orf19.1499	2e-18	YIL130W	2e-16	SPBC16G5.16	9e-19	estExt_fgenesh1_kg.C_040493	1e-119	eu2.Lbscf0010g04910	1e-114	fgenesh1_pg.C_scaffold_4000019	1e-103	e_gw1.33.34.1	1e-111	estExt_fgenesh1_pg.C_50266	4e-41	PGTG_10237	3e-28	UM00113	3e-77
CNAG_04398		None		Afu1g14360	3e-32	ANID_10120	1e-62	bgh04346	2e-29	BC1G_08816	6e-15	CIMG_03190	2e-60	GLRG_01214T0	1e-67	FGSG_10337T0	3e-52	FOXG_15790T0	8e-38	HCEG_03441	2e-62	MGG_15139T0	1e-37	gw1.6.805.1	7e-58	NCU00445T0	2e-35	Pa_7_6620	8e-28	orf19.3012	2e-18	YDR421W	1e-13	None		e_gw1.02.2447.1	1e-07	eu2.Lbscf0035g00500	3e-14	gwh2.1.333.1	3e-08	e_gw1.12.901.1	1e-14	fgenesh2_pg.53_	2e-07	PGTG_16207	1e-06	UM00033	2e-20
CNAG_01173		None		None		None		None		None		None		None		None		None		None		None		None		None		None		None		None		SPCC1223.13	2e-09	estExt_Genewise1.C_061570	1e-96	eu2.Lbscf0005g03540	4e-91	fgenesh1_pg.C_scaffold_11000203	2e-06	estExt_Genewise1.C_60391	2e-90	estExt_fgenesh2_pg.C_150143	5e-66	PGTG_09016	3e-54	UM06280	5e-69
CNAG_00830		None		Afu5g10040	3e-16	ANID_07050	3e-14	bgh01602	3e-13	BC1G_02116	6e-17	CIMG_08688	1e-14	GLRG_09934T0	8e-17	FGSG_01564T0	4e-15	FOXG_04196T0	4e-16	HCEG_02782	3e-15	MGG_02377T0	4e-15	estExt_fgenesh1_pg.C_chr_40603	6e-14	NCU06799T0	1e-21	Pa_3_9460	2e-20	orf19.1499	6e-12	YIL130W	7e-10	SPBC530.05	5e-12	estExt_fgenesh1_pm.C_020834	1e-145	eu2.Lbscf0002g08690	1e-139	fgenesh1_pg.C_scaffold_1000144	1e-137	estExt_fgenesh1_kg.C_120308	1e-122	fgenesh2_pg.27_	2e-56	PGTG_10821	2e-46	UM04242	1e-108
CNAG_05392		PITG_19177	3e-23	Afu1g10080	2e-42	ANID_01265	4e-39	bgh03555	1e-32	BC1G_04863	2e-31	CIMG_10303	5e-24	GLRG_05053T0	2e-26	FGSG_01022T0	2e-39	FOXG_00370T0	7e-40	HCEG_02238	6e-34	MGG_04456T0	8e-41	estExt_fgenesh1_pg.C_chr_10687	2e-28	NCU02699T0	6e-41	Pa_1_13360	6e-33	orf19.3794	7e-29	YJL056C	8e-41	SPAC144.09c	1e-19	estExt_fgenesh1_pm.C_080379	2e-70	eu2.Lbscf0002g05630	3e-64	fgenesh1_pg.C_scaffold_3000320	1e-63	estExt_fgenesh1_kg.C_100143	7e-66	estExt_fgenesh1_kg.C_70115	7e-33	PGTG_01351	5e-45	UM00264	4e-58
CNAG_03129		PITG_10209	3e-17	Afu1g05150	2e-39	ANID_02748	2e-34	bgh03159	2e-32	BC1G_04736	6e-37	CIMG_04879	7e-38	GLRG_03656T0	2e-29	FGSG_06684T0	3e-29	FOXG_02256T0	4e-32	HCEG_05469	3e-39	MGG_05322T0	1e-31	fgenesh1_pg.C_chr_1000791	8e-25	NCU00038T0	2e-30	Pa_7_9750	2e-28	orf19.4125	5e-29	YPR186C	3e-31	SPAC144.09c	4e-46	Hetan1.estExt_Genewise1Plus.C_30778	2e-77	gww1.5.220.1	5e-81	gwh2.11.276.1	2e-78	estExt_Genewise1Plus.C_50632	5e-78	estExt_fgenesh1_pg.C_30134	9e-58	PGTG_18171	1e-44	UM00136	4e-42
CNAG_05311		PITG_08416	3e-16	Afu2g14710	6e-28	ANID_07544	2e-48	bgh04630	8e-35	BC1G_02572	2e-48	CIMG_02380	2e-41	GLRG_01387T0	1e-32	FGSG_01106T0	1e-45	FOXG_00284T0	4e-35	HCEG_00085	1e-27	MGG_01586T0	2e-53	e_gw1.1.2074.1	2e-42	NCU02800T0	8e-31	Pa_1_8000	2e-25	orf19.4312	3e-06	YPL190C	7e-06	SPBC725.08	2e-06	Hetan1.estExt_Genewise1.C_41650	1e-90	eu2.Lbscf0025g00710	1e-94	fgenesh1_pg.C_scaffold_2000146	5e-85	estExt_fgenesh1_kg.C_40203	1e-98	fgenesh2_pg.19_2	2e-30	PGTG_08966	8e-26	UM06210	7e-38
CNAG_00828		None		Afu1g15370	7e-49	ANID_10128	2e-50	bgh00449	1e-14	BC1G_02093	3e-34	CIMG_03208	3e-48	GLRG_10273T0	3e-52	FGSG_01638T0	7e-53	FOXG_11065T0	7e-52	HCEG_07811	1e-12	MGG_03939T0	2e-45	e_gw1.2.1233.1	1e-40	NCU05411T0	8e-51	Pa_3_9150	4e-46	orf19.2623	4e-07	YLR098C	5e-08	SPAC1327.01c	2e-14	e_gw1.08.1396.1	1e-166	eu2.Lbscf0069g00020	3e-14	fgenesh1_pg.C_scaffold_4000019	1e-12	estExt_Genewise1.C_330012	7e-13	EuGene.00140023	7e-40	PGTG_12440	4e-41	UM04806	1e-43
CNAG_02555		None		Afu1g15370	4e-48	ANID_10128	6e-50	bgh00449	7e-07	BC1G_02093	3e-29	CIMG_03208	3e-40	GLRG_10273T0	5e-54	FGSG_01638T0	9e-52	FOXG_11065T0	4e-53	HCEG_03351	1e-10	MGG_03939T0	2e-49	e_gw1.2.1233.1	6e-46	NCU05411T0	6e-57	Pa_3_9150	1e-54	orf19.4568	9e-08	YOR162C	1e-06	SPBC1683.13c	3e-09	e_gw1.08.1396.1	1e-34	eu2.Lbscf0003g08050	5e-10	fgenesh1_pg.C_scaffold_2000329	3e-09	estExt_Genewise1.C_80835	2e-10	EuGene.00140023	6e-46	PGTG_12440	2e-39	UM04806	3e-31
CNAG_04841		None		Afu2g08240	3e-11	ANID_10504	6e-12	bgh01602	2e-06	BC1G_02108	9e-12	CIMG_03723	1e-10	GLRG_07948T0	9e-17	FGSG_03292T0	2e-11	FOXG_04731T0	3e-11	HCEG_01764	6e-12	MGG_07681T0	7e-11	e_gw1.1.2059.1	3e-12	NCU07535T0	7e-12	Pa_7_4800	6e-10	orf19.4568	3e-09	YPL248C	7e-07	SPAC1F7.11c	2e-39	estExt_Genemark.C_080302	3e-73	eu2.Lbscf0022g00510	5e-72	fgenesh1_pg.C_scaffold_4000651	1e-57	estExt_Genewise1Plus.C_90795	2e-72	fgenesh2_pg.9_	4e-66	PGTG_18397	2e-47	UM04492	7e-17
CNAG_03018		None		Afu4g14590	1e-100	ANID_03501	2e-99	bgh05094	1e-09	BC1G_14110	7e-06	CIMG_09602	5e-08	GLRG_05497T0	3e-57	FGSG_04803T0	1e-40	FOXG_10848T0	7e-44	HCEG_00136	1e-06	MGG_09118T0	8e-09	e_gw1.1.2331.1	1e-98	NCU11723T0	2e-80	Pa_5_10990	1e-13	None		YIR019C	4e-11	SPBC16G5.16	9e-07	estExt_Genewise1.C_051101	1e-15	eu2.Lbscf0003g08940	1e-16	fgenesh1_pg.C_scaffold_8000463	1e-10	e_gw1.8.1195.1	1e-16	None		PGTG_13577	5e-06	UM00113	7e-07
CNAG_04774		None		Afu8g05270	1e-22	ANID_07971	5e-20	bgh01602	4e-08	BC1G_09238	3e-19	CIMG_07643	1e-30	GLRG_06420T0	2e-34	FGSG_10070T0	2e-22	FOXG_11463T0	8e-26	HCEG_06084	2e-17	MGG_03463T0	5e-24	fgenesh1_pg.C_chr_1001231	3e-18	NCU05051T0	3e-22	Pa_5_7140	7e-22	orf19.4568	3e-12	YIL130W	7e-11	SPAC1F7.11c	1e-19	estExt_Genewise1.C_030978	1e-104	eu2.Lbscf0004g07960	1e-110	fgenesh1_pg.C_scaffold_22000020	5e-78	estExt_Genewise1Plus.C_40985	1e-107	fgenesh2_pg.9_	6e-14	PGTG_18397	2e-06	UM02827	3e-69
CNAG_03183		None		Afu8g05270	5e-29	ANID_12296	8e-26	None		BC1G_09238	1e-17	CIMG_07643	1e-30	GLRG_06420T0	3e-44	FGSG_07198T0	3e-26	FOXG_01595T0	1e-27	HCEG_03928	2e-15	MGG_03463T0	1e-25	estExt_Genewise1Plus.C_chr_50101	3e-19	NCU05051T0	3e-22	Pa_5_7140	1e-20	orf19.4573	4e-10	YIL130W	1e-08	SPAC1F7.11c	5e-22	estExt_Genewise1.C_030978	3e-80	eu2.Lbscf0004g07960	4e-87	fgenesh1_pg.C_scaffold_22000020	3e-60	estExt_Genewise1Plus.C_40985	1e-84	fgenesh2_pg.9_	2e-09	PGTG_18397	2e-08	UM02827	2e-73
CNAG_03261		PITG_02453	2e-31	Afu1g03710	1e-33	ANID_04021	1e-35	bgh03227	1e-29	BC1G_13154	2e-33	CIMG_04606	1e-32	GLRG_08580T0	8e-41	FGSG_04889T0	2e-32	FOXG_05735T0	3e-31	HCEG_05257	2e-31	MGG_08015T0	2e-39	fgenesh1_pg.C_chr_1000135	4e-22	NCU06145T0	5e-40	Pa_5_11510	7e-42	orf19.6598	3e-07	YJL020C	1e-06	SPAC23A1.17	4e-11	estExt_Genewise1Plus.C_023098	2e-61	eu2.Lbscf0070g00480	1e-59	fgenesh1_pg.C_scaffold_9000517	2e-53	estExt_Genewise1Plus.C_120808	1e-32	estExt_fgenesh1_kg.C_250022	2e-52	PGTG_09352	1e-22	UM06094	4e-50
CNAG_00193		PITG_04562	9e-11	Afu6g01970	3e-30	ANID_08667	7e-30	bghP006869	4e-35	BC1G_09852	2e-28	CIMG_10005	9e-30	GLRG_02537T0	1e-45	FGSG_08634T0	3e-44	FOXG_03165T0	7e-41	HCEG_09139	9e-41	MGG_02755T0	3e-47	estExt_fgenesh1_pg.C_chr_50131	3e-41	NCU09068T0	1e-38	Pa_1_19210	4e-33	orf19.1275	4e-26	YFL021W	2e-22	SPCC1902.01	9e-36	estExt_fgenesh1_pm.C_060692	6e-79	eu2.Lbscf0005g02110	2e-75	fgenesh1_pg.C_scaffold_3000073	6e-17	estExt_Genewise1Plus.C_61435	5e-75	estExt_fgenesh1_pg.C_210088	6e-17	PGTG_02717	8e-26	UM04252	3e-78
CNAG_06223		PITG_00116	7e-14	Afu6g05240	3e-27	ANID_10822	5e-29	bgh04097	9e-21	BC1G_10732	2e-30	CIMG_07003	2e-08	GLRG_03785T0	3e-30	FGSG_02507T0	4e-12	FOXG_00399T0	1e-10	HCEG_07502	2e-30	MGG_08837T0	8e-32	gw1.8.881.1	1e-32	NCU06213T0	3e-32	Pa_7_10610	4e-30	orf19.3345	6e-23	YDR409W	4e-26	SPAC1687.05	1e-30	estExt_Genewise1.C_010977	1e-62	eu2.Lbscf0001g00580	8e-58	fgenesh1_pg.C_scaffold_11000338	5e-74	estExt_fgenesh1_pg.C_10089	3e-63	EuGene.00350047	6e-43	PGTG_06729	5e-34	UM03696	2e-46
CNAG_03431		None		Afu8g05270	6e-17	ANID_07971	4e-27	bgh01602	4e-18	BC1G_09238	4e-19	CIMG_07643	5e-23	GLRG_06420T0	6e-42	FGSG_07198T0	2e-26	FOXG_01595T0	5e-27	HCEG_06084	3e-16	MGG_03463T0	2e-20	fgenesh1_pg.C_chr_1001231	4e-15	NCU05051T0	1e-28	Pa_5_7140	4e-19	orf19.4568	2e-13	YJL206C	9e-16	SPAC1F7.11c	2e-21	estExt_Genewise1.C_030978	2e-67	eu2.Lbscf0004g07960	3e-67	fgenesh1_pg.C_scaffold_22000020	6e-51	estExt_Genewise1Plus.C_40985	9e-69	fgenesh2_pg.9_	8e-23	PGTG_18397	1e-16	UM05790	4e-43
CNAG_05380		None		Afu1g03800	3e-13	ANID_02852	2e-09	None		BC1G_13059	3e-10	CIMG_01795	6e-11	GLRG_06420T0	8e-15	FGSG_10070T0	7e-17	FOXG_05433T0	3e-17	HCEG_01764	1e-11	MGG_11119T0	1e-10	estExt_Genewise1Plus.C_chr_11749	6e-12	NCU05308T0	3e-10	Pa_2_5020	8e-12	None		YJL206C	1e-08	SPAC1F7.11c	7e-24	estExt_Genemark.C_080302	1e-53	eu2.Lbscf0022g00510	8e-55	fgenesh1_pg.C_scaffold_3000514	2e-43	estExt_fgenesh1_kg.C_41055	6e-55	fgenesh2_pg.9_	1e-52	PGTG_18397	8e-42	UM04492	3e-11
CNAG_02364		None		Afu4g03310	1e-102	ANID_04485	7e-33	None		None		CIMG_08192	2e-07	GLRG_10643T0	3e-56	FGSG_12614T0	2e-59	FOXG_03347T0	1e-12	HCEG_08662	3e-47	MGG_16835T0	3e-07	e_gw1.1.1843.1	5e-07	NCU11783T0	2e-56	Pa_6_520	6e-08	orf19.391	6e-06	None		None		fgenesh1_kg.06_	3e-07	eu2.Lbscf0045g00870	7e-07	fgenesh1_pg.C_scaffold_20000087	4e-06	estExt_fgenesh1_pg.C_120331	5e-06	None		None		UM02257	4e-08
CNAG_05642		None		Afu1g15230	2e-14	ANID_07379	1e-15	bgh01602	9e-14	BC1G_02116	2e-16	CIMG_03723	5e-17	GLRG_02281T0	1e-14	FGSG_03159T0	7e-14	FOXG_08728T0	7e-15	HCEG_00136	5e-14	MGG_11119T0	6e-15	e_gw1.2.1218.1	4e-16	NCU06799T0	3e-14	Pa_1_15900	2e-12	orf19.166	1e-10	YJL206C	6e-12	SPAC3C7.04	1e-14	estExt_Genemark.C_130342	1e-177	eu2.Lbscf0008g02790	1e-160	fgenesh1_pg.C_scaffold_10000284	1e-166	estExt_fgenesh1_pg.C_150128	1e-159	estExt_fgenesh1_pg.C_50266	7e-13	PGTG_13577	6e-11	UM02247	3e-36
CNAG_01948		None		Afu3g06740	2e-75	ANID_04785	6e-72	None		BC1G_03093	2e-27	CIMG_08108	3e-20	GLRG_11321T0	5e-68	FGSG_12813T0	1e-28	FOXG_08830T0	6e-47	HCEG_01921	3e-67	MGG_01833T0	9e-28	e_gw1.2.1297.1	1e-28	NCU08042T0	2e-27	Pa_6_1990	7e-28	orf19.3308	2e-06	YPL248C	9e-25	SPAC3C7.04	2e-08	estExt_Genemark.C_080302	5e-10	eu2.Lbscf0022g00510	2e-11	fgenesh1_pg.C_scaffold_4000017	5e-11	estExt_Genewise1Plus.C_90795	8e-10	fgenesh1_pg.C_scaffold_12000127	6e-08	PGTG_18397	1e-08	UM03714	1e-26
CNAG_03768		None		Afu3g12780	7e-20	ANID_03502	2e-24	None		None		CIMG_05439	4e-11	GLRG_06875T0	5e-17	FGSG_09147T0	2e-17	FOXG_09161T0	5e-17	HCEG_05891	4e-08	MGG_08618T0	3e-17	estExt_Genewise1Plus.C_chr_51033	7e-18	NCU05536T0	3e-07	Pa_6_2840	5e-06	None		YIR019C	6e-06	None		Hetan1.estExt_fgenesh2_pm.C_10266	1e-119	eu2.Lbscf0001g04780	1e-112	fgenesh1_pg.C_scaffold_11000129	1e-103	estExt_Genewise1Plus.C_30085	1e-113	fgenesh2_pg.53_	5e-12	PGTG_03077	1e-06	UM05136	3e-48
CNAG_03401		None		Afu3g05780	1e-08	ANID_03436	9e-09	bgh02695	4e-08	BC1G_13505	6e-09	CIMG_00087	3e-06	GLRG_00736T0	3e-09	FGSG_00710T0	2e-09	FOXG_01037T0	3e-09	HCEG_00692	3e-08	MGG_03538T0	7e-10	e_gw1.1.843.1	9e-10	NCU02356T0	3e-08	Pa_5_6130	1e-09	orf19.1275	1e-08	YKR092C	2e-07	SPBC215.13	2e-09	estExt_Genemark.C_040495	3e-63	eu2.Lbscf0011g03020	3e-56	fgenesh1_pg.C_scaffold_7000002	1e-51	estExt_Genewise1Plus.C_70163	6e-45	fgenesh1_pg.C_scaffold_14000144	6e-09	PGTG_06212	1e-14	UM00895	7e-66
CNAG_05255		None		Afu1g16830	2e-68	ANID_10105	2e-59	bgh01602	2e-13	BC1G_12659	1e-21	CIMG_02974	7e-59	GLRG_07219T0	2e-23	FGSG_10505T0	2e-20	FOXG_06378T0	2e-21	HCEG_03278	1e-71	MGG_01624T0	3e-21	e_gw1.1.2059.1	7e-21	NCU05308T0	3e-23	Pa_3_4010	2e-21	orf19.6182	3e-08	YJL206C	4e-13	SPAC139.03	2e-23	estExt_Genewise1.C_051101	2e-15	eu2.Lbscf0004g07960	2e-12	fgenesh1_pg.C_scaffold_10000284	2e-08	e_gw1.8.1195.1	4e-14	fgenesh2_pg.9_	2e-10	PGTG_07050	9e-06	UM02827	4e-14
CNAG_02774		None		Afu1g16410	7e-18	ANID_01134	6e-12	bgh00563	5e-07	BC1G_01050	5e-10	CIMG_09602	1e-14	GLRG_02281T0	9e-14	FGSG_04888T0	1e-13	FOXG_11142T0	1e-15	HCEG_01764	3e-13	MGG_07450T0	1e-10	estExt_fgenesh1_pg.C_chr_100311	5e-12	NCU01478T0	5e-13	Pa_5_10990	7e-13	orf19.2747	1e-10	YGR288W	3e-08	SPCC320.03	2e-12	estExt_Genewise1.C_051101	1e-102	eu2.Lbscf0003g08940	1e-88	fgenesh1_pg.C_scaffold_8000463	2e-54	e_gw1.8.1195.1	1e-96	estExt_fgenesh1_pg.C_640019	6e-10	PGTG_13577	1e-10	UM05401	2e-23
CNAG_03059		None		Afu7g00410	8e-19	ANID_03502	3e-22	None		BC1G_10559	3e-07	CIMG_05439	3e-10	GLRG_06875T0	8e-10	FGSG_02919T0	4e-18	FOXG_15828T0	1e-17	HCEG_05891	8e-07	MGG_02880T0	5e-07	estExt_fgenesh1_pg.C_chr_110053	2e-08	NCU02525T0	2e-11	Pa_4_9410	1e-06	orf19.3012	6e-07	None		SPBC1773.16c	1e-06	estExt_Genewise1Plus.C_060864	1e-119	eu2.Lbscf0005g02310	1e-117	fgenesh1_pg.C_scaffold_11000129	2e-76	fgenesh1_pm.6_	1e-126	estExt_fgenesh2_pg.C_550033	6e-06	PGTG_09730	4e-06	UM05136	5e-26
CNAG_03409		PITG_04701	4e-13	Afu6g12520	2e-30	ANID_03688	4e-31	bghP003600	6e-25	BC1G_06857	9e-24	CIMG_01739	1e-31	GLRG_11373T0	3e-23	FGSG_06359T0	4e-24	FOXG_08113T0	1e-23	HCEG_01805	1e-28	MGG_03516T0	8e-27	estExt_fgenesh1_pg.C_chr_60498	2e-33	NCU02413T0	5e-25	Pa_5_5910	3e-25	orf19.971	2e-28	YHR206W	6e-27	SPAC8C9.14	9e-26	estExt_Genewise1.C_023093	4e-54	eu2.Lbscf0018g01550	1e-46	fgenesh1_pg.C_scaffold_5000645	7e-48	gw1.12.646.1	2e-52	estExt_fgenesh1_pg.C_240024	1e-28	PGTG_02256	8e-21	UM03346	5e-46
CNAG_04184		None		Afu3g11990	5e-30	ANID_02852	5e-25	bgh01602	1e-15	BC1G_03015	7e-24	CIMG_03723	2e-26	GLRG_02708T0	2e-25	FGSG_01936T0	1e-28	FOXG_04196T0	4e-28	HCEG_00930	6e-26	MGG_01836T0	7e-27	estExt_Genewise1Plus.C_chr_11749	4e-29	NCU08000T0	4e-28	Pa_6_1270	5e-28	orf19.1499	3e-22	YLR014C	2e-12	SPBC530.05	2e-23	e_gw1.03.2115.1	1e-104	estExt_fgenesh2_pg.C_20489	2e-99	fgenesh1_pg.C_scaffold_4000023	2e-36	estExt_Genewise1.C_40629	1e-106	fgenesh1_pg.C_scaffold_12000127	1e-15	PGTG_06406	2e-20	UM00113	1e-31
CNAG_01069		None		Afu2g08240	3e-10	ANID_11003	6e-12	bgh00681	1e-09	BC1G_02558	3e-10	CIMG_09602	1e-13	GLRG_09480T0	2e-12	FGSG_02531T0	3e-14	FOXG_04196T0	5e-15	HCEG_00136	3e-14	MGG_05683T0	1e-12	estExt_Genewise1Plus.C_chr_12372	2e-15	NCU01478T0	8e-12	Pa_2_2140	1e-10	orf19.1499	2e-07	YIL130W	3e-14	SPBC16G5.16	5e-18	estExt_Genemark.C_130342	2e-47	eu2.Lbscf0008g02790	5e-58	fgenesh1_pg.C_scaffold_10000284	3e-55	estExt_fgenesh1_pg.C_150128	1e-54	estExt_fgenesh1_pg.C_50266	6e-08	PGTG_13577	2e-13	UM02247	3e-17
CNAG_07901		None		Afu4g12180	6e-15	ANID_03650	1e-10	None		BC1G_13568	7e-11	CIMG_10246	1e-10	GLRG_03859T0	9e-16	FGSG_01293T0	4e-09	FOXG_00092T0	7e-10	HCEG_02300	9e-13	MGG_16444T0	3e-11	gw1.1.4010.1	2e-10	NCU05411T0	3e-15	Pa_1_13830	6e-17	orf19.4145	8e-06	None		None		estExt_Genewise1Plus.C_011187	3e-63	eu2.Lbscf0001g01920	6e-51	fgenesh1_pg.C_scaffold_11000290	6e-42	e_gw1.4.1273.1	1e-53	estExt_fgenesh1_pg.C_370100	4e-15	PGTG_07189	4e-18	UM00300	9e-24
CNAG_07011		None		Afu6g08550	3e-10	ANID_12314	1e-08	None		BC1G_10167	5e-09	CIMG_09602	9e-07	GLRG_10908T0	3e-08	FGSG_11672T0	8e-09	FOXG_10560T0	1e-07	HCEG_00136	7e-09	MGG_13919T0	9e-10	e_gw1.2.1218.1	2e-08	NCU00155T0	1e-07	Pa_7_5860	1e-07	orf19.166	8e-08	YLR014C	1e-07	SPAC139.03	2e-06	estExt_Genewise1.C_051101	3e-74	eu2.Lbscf0003g08940	5e-74	fgenesh1_pg.C_scaffold_8000463	2e-48	e_gw1.8.1195.1	2e-77	None		None		UM05401	2e-16
CNAG_06871		None		Afu4g03430	1e-27	ANID_04185	3e-28	bgh01283	2e-06	BC1G_15653	1e-15	CIMG_09213	1e-21	GLRG_07227T0	9e-25	FGSG_03929T0	5e-15	FOXG_11778T0	9e-28	HCEG_03766	2e-19	MGG_01518T0	2e-28	estExt_Genewise1Plus.C_chr_90305	7e-26	NCU08294T0	2e-27	Pa_6_3660	9e-28	orf19.1227	5e-06	YGL013C	2e-07	SPCC757.04	3e-10	estExt_fgenesh1_kg.C_030007	1e-64	eu2.Lbscf0052g00840	5e-66	fgenesh1_pg.C_scaffold_27000005	4e-72	Genemark.12294_g	4e-15	estExt_fgenesh1_pg.C_640019	8e-09	PGTG_06406	6e-11	UM02808	2e-13
CNAG_05431		PITG_10525	5e-07	Afu3g11970	2e-35	ANID_02855	1e-38	bgh01021	3e-34	BC1G_08824	1e-09	CIMG_03725	4e-38	GLRG_03572T0	1e-37	FGSG_12970T0	7e-40	FOXG_02222T0	4e-35	HCEG_02956	1e-39	MGG_10150T0	1e-38	e_gw1.4.120.1	4e-35	NCU00090T0	1e-36	Pa_7_9200	2e-38	orf19.7247	1e-35	YHL027W	2e-33	SPAPB15E9.01c	2e-07	estExt_fgenesh1_pg.C_010378	1e-65	gww1.1.1000.1	5e-30	gww2.13.348.1	1e-33	e_gw1.66.7.1	9e-45	e_gw1.22.171.1	4e-31	PGTG_07796	1e-38	UM04274	1e-51
CNAG_02723		None		Afu2g15620	3e-07	ANID_08978	2e-08	None		BC1G_03074	2e-07	CIMG_09602	3e-08	GLRG_04471T0	3e-07	FGSG_11672T0	2e-15	FOXG_13252T0	1e-09	HCEG_09167	7e-08	MGG_02377T0	5e-07	estExt_fgenesh1_pg.C_chr_100311	5e-15	NCU06971T0	8e-06	Pa_1_23020	8e-06	None		None		None		estExt_Genewise1.C_051101	1e-58	eu2.Lbscf0003g08940	5e-50	fgenesh1_pg.C_scaffold_8000463	6e-32	e_gw1.8.1195.1	1e-55	None		PGTG_10216	3e-07	UM05401	9e-14
CNAG_02603		None		Afu1g17640	4e-08	ANID_12293	1e-88	bgh00206	5e-06	BC1G_07456	2e-09	CIMG_09396	5e-07	GLRG_11296T0	5e-10	FGSG_11520T0	3e-88	FOXG_10299T0	3e-09	HCEG_07532	2e-08	MGG_02775T0	2e-08	fgenesh1_pg.C_chr_2000670	2e-07	NCU09496T0	8e-10	Pa_7_1460	7e-07	orf19.4972	6e-08	YDR216W	6e-08	SPAC6F12.02	4e-06	None		eu2.Lbscf0010g02430	4e-13	None		None		fgenesh2_pg.40_	3e-10	None		UM05801	2e-12
CNAG_01454		PITG_01302	2e-11	Afu5g06190	3e-40	ANID_02290	4e-42	bgh00523	9e-43	BC1G_10211	2e-40	CIMG_06050	1e-42	GLRG_02328T0	5e-43	FGSG_07310T0	1e-41	FOXG_02103T0	1e-41	HCEG_08065	5e-24	MGG_12958T0	2e-43	e_gw1.8.87.1	3e-43	NCU00340T0	2e-44	Pa_7_1730	2e-42	orf19.4433	1e-33	YHR084W	7e-28	SPBC1D7.02c	2e-11	Hetan1.estExt_fgenesh2_pg.C_50279	1e-56	gwh1.36.39.1	2e-38	gwh2.9.410.1	8e-44	gw1.28.37.1	3e-29	gw1.81.45.1	1e-16	PGTG_07223	3e-48	UM02301	5e-14
CNAG_04090		PITG_04977	8e-12	Afu3g11330	3e-32	ANID_02911	7e-27	bgh04237	2e-36	BC1G_12229	6e-09	CIMG_03698	1e-36	GLRG_04311T0	3e-40	FGSG_10142T0	2e-41	FOXG_05265T0	2e-43	HCEG_00233	4e-37	MGG_08212T0	8e-43	estExt_fgenesh1_pm.C_chr_10233	8e-41	NCU01345T0	1e-50	Pa_2_1280	9e-44	orf19.575	2e-09	YIR019C	1e-11	SPBC29B5.01	4e-33	estExt_Genewise1Plus.C_032227	3e-45	eu2.Lbscf0004g09720	8e-39	fgenesh1_pg.C_scaffold_2000291	9e-37	estExt_Genewise1Plus.C_40279	2e-52	fgenesh2_pg.17_	1e-29	PGTG_18061	1e-24	UM05489	2e-09
CNAG_07460		PITG_04701	2e-22	Afu5g01900	4e-31	ANID_08035	7e-30	bgh04316	6e-27	BC1G_02819	3e-28	CIMG_06399	4e-28	GLRG_05065T0	9e-30	FGSG_00946T0	4e-30	FOXG_00913T0	1e-28	HCEG_01805	9e-20	MGG_03242T0	4e-31	estExt_fgenesh1_pg.C_chr_60498	6e-20	NCU08512T0	1e-34	Pa_3_7570	3e-30	orf19.4775	4e-23	YGL073W	1e-33	SPAC2E12.02	4e-36	gw1.02.3115.1	2e-33	gww1.7.218.1	7e-32	fgenesh1_pg.C_scaffold_3000687	3e-21	e_gw1.12.816.1	3e-32	estExt_Genewise1.C_100050	2e-18	PGTG_06588	2e-31	UM03053	5e-57
CNAG_03336		None		Afu2g08240	2e-40	ANID_06173	7e-44	bgh04777	5e-11	BC1G_02267	5e-15	CIMG_08644	2e-15	GLRG_01845T0	2e-39	FGSG_06516T0	2e-24	FOXG_13278T0	3e-32	HCEG_06558	4e-17	MGG_05829T0	2e-33	e_gw1.1.122.1	7e-14	NCU07669T0	2e-17	Pa_6_3420	3e-16	orf19.3308	1e-17	YHR178W	1e-15	SPAC3C7.04	9e-17	e_gw1.03.2115.1	3e-15	estExt_fgenesh2_pg.C_20489	6e-18	fgenesh1_pg.C_scaffold_4000019	1e-13	e_gw1.33.34.1	5e-18	fgenesh1_pg.C_scaffold_12000127	1e-55	PGTG_08417	5e-45	UM00113	3e-16
CNAG_04836		None		Afu3g11990	7e-20	ANID_07061	8e-22	bgh01602	2e-13	BC1G_00319	4e-37	CIMG_03723	2e-21	GLRG_10905T0	1e-21	FGSG_01731T0	4e-33	FOXG_10970T0	5e-34	HCEG_04435	3e-57	MGG_06550T0	2e-22	estExt_Genewise1Plus.C_chr_11749	2e-17	NCU01478T0	1e-15	Pa_5_13000	2e-15	orf19.3308	8e-12	YIL130W	1e-16	SPAC3C7.04	4e-22	e_gw1.03.2115.1	7e-19	eu2.Lbscf0069g00020	2e-19	fgenesh1_pg.C_scaffold_2000297	2e-12	estExt_Genewise1.C_40629	5e-22	estExt_fgenesh1_pg.C_50266	1e-10	PGTG_13577	9e-08	UM02827	1e-10
CNAG_06156		None		Afu4g12180	2e-08	ANID_03650	4e-07	bgh02666	7e-09	BC1G_14968	1e-07	CIMG_10246	2e-08	GLRG_03859T0	2e-07	FGSG_03727T0	7e-06	None		HCEG_07077	3e-06	MGG_16444T0	9e-06	gw1.1.4010.1	6e-08	NCU09033T0	4e-07	Pa_1_13830	3e-06	orf19.391	4e-06	YDR303C	5e-06	None		estExt_Genewise1.C_011217	6e-51	eu2.Lbscf0001g01960	2e-44	fgenesh1_pg.C_scaffold_11000290	2e-37	estExt_Genewise1.C_21396	1e-48	EuGene.00230004	1e-14	PGTG_14295	3e-15	UM00300	2e-21
CNAG_07593		None		Afu2g16560	2e-14	ANID_02115	5e-08	bghP005617	7e-07	BC1G_03345	3e-11	None		GLRG_08052T0	1e-08	FGSG_09571T0	9e-09	FOXG_06272T0	2e-09	None		MGG_14540T0	3e-07	None		None		Pa_4_8458	3e-07	None		None		None		estExt_Genewise1Plus.C_031753	3e-35	None		fgenesh1_pg.C_scaffold_2000388	7e-46	estExt_fgenesh1_kg.C_40621	7e-53	None		None		UM01838	3e-18
CNAG_06818		None		Afu6g11750	4e-12	ANID_08506	2e-12	bgh01602	8e-07	BC1G_02108	4e-09	CIMG_02245	1e-13	GLRG_00864T0	4e-27	FGSG_03551T0	3e-12	FOXG_14518T0	4e-34	HCEG_00930	3e-09	MGG_07800T0	3e-16	gw1.1.2356.1	2e-14	NCU06656T0	3e-10	Pa_2_8270	2e-09	orf19.7374	7e-06	YLR256W	9e-09	None		Genemark.6454_g	2e-08	eu2.Lbscf0011g03570	2e-07	fgenesh1_pg.C_scaffold_9000152	6e-09	estExt_fgenesh1_pg.C_40103	5e-08	fgenesh1_pg.C_scaffold_25000141	1e-27	PGTG_17738	1e-06	UM03682	4e-73
CNAG_01973		PITG_10525	6e-08	Afu2g17220	8e-14	ANID_09492	2e-14	bgh00206	1e-11	BC1G_08399	8e-14	CIMG_09396	2e-12	GLRG_10519T0	3e-12	FGSG_02743T0	3e-12	FOXG_10919T0	2e-13	HCEG_08065	2e-13	MGG_08757T0	1e-15	fgenesh1_pg.C_chr_2000670	2e-12	NCU09496T0	8e-14	Pa_7_1460	3e-12	orf19.723	8e-12	YPL230W	3e-12	SPBC1198.04c	1e-11	Hetan1.estExt_fgenesh2_pg.C_50279	3e-11	gww1.21.88.1	4e-10	e_gwh2.4.581.1	3e-11	gw1.7.1374.1	3e-11	EuGene.00010349	4e-09	PGTG_06332	2e-08	UM02857	1e-66
CNAG_03710		PITG_03594	2e-08	Afu2g10850	2e-16	ANID_05924	1e-15	bgh03368	2e-10	BC1G_03326	1e-10	CIMG_01608	6e-14	GLRG_02919T0	3e-14	FGSG_09637T0	8e-12	FOXG_13929T0	4e-12	HCEG_02338	1e-18	MGG_12339T0	1e-13	e_gw1.5.1618.1	2e-13	NCU04359T0	1e-14	Pa_6_5550	4e-12	orf19.4662	6e-11	YLR228C	4e-12	SPBC15D4.02	6e-12	fgenesh1_kg.06_	5e-14	eu2.Lbscf0005g04000	1e-13	fgenesh1_pg.C_scaffold_7000097	2e-08	estExt_fgenesh1_pg.C_60190	1e-91	EuGene.00110180	6e-10	PGTG_08860	9e-10	UM00023	8e-25
CNAG_07924		PITG_04958	2e-12	Afu6g02110	9e-38	ANID_08676	2e-39	bgh04421	1e-38	BC1G_13202	2e-11	CIMG_05802	8e-38	GLRG_02553T0	5e-37	FGSG_08696T0	9e-38	FOXG_03102T0	1e-37	HCEG_08305	3e-39	MGG_02773T0	5e-37	gw1.5.1704.1	4e-34	NCU07430T0	3e-38	Pa_1_19280	5e-38	orf19.7025	3e-43	YMR043W	3e-37	SPAC11E3.06	2e-16	Hetan1.EuGene7000399	8e-42	gww1.3.496.1	5e-34	gww2.8.413.1	2e-32	gw1.8.1878.1	3e-34	fgenesh2_pg.21_	6e-28	PGTG_07157	9e-32	UM01224	5e-38
CNAG_06425		None		Afu4g12560	4e-32	ANID_10976	2e-29	bgh04777	3e-32	BC1G_12372	1e-34	CIMG_08644	5e-41	GLRG_02905T0	6e-33	FGSG_05120T0	7e-38	FOXG_08561T0	8e-35	HCEG_06558	2e-33	MGG_10528T0	3e-36	e_gw1.1.2115.1	1e-31	NCU07669T0	6e-35	Pa_6_3420	3e-31	orf19.3986	1e-29	YLR014C	7e-31	SPAC1F7.11c	1e-11	e_gw1.03.2115.1	1e-16	estExt_fgenesh2_pg.C_20489	1e-11	fgenesh1_pg.C_scaffold_4000014	5e-12	estExt_Genewise1.C_330012	9e-13	fgenesh1_pg.C_scaffold_12000127	4e-10	PGTG_08417	2e-10	UM01828	1e-33
CNAG_06327		PITG_01302	2e-10	Afu2g11780	5e-29	ANID_06195	5e-30	bgh00964	1e-26	BC1G_11850	3e-10	CIMG_06050	2e-15	GLRG_06078T0	1e-30	FGSG_09715T0	1e-28	FOXG_08353T0	5e-29	HCEG_08065	1e-12	MGG_11201T0	4e-30	estExt_fgenesh1_pm.C_chr_50253	2e-29	NCU08807T0	5e-34	Pa_1_22930	8e-31	orf19.4318	4e-27	YGL035C	1e-25	SPBC1D7.02c	5e-31	gw1.05.2707.1	1e-21	gwh1.3.506.1	1e-22	fgenesh1_pg.C_scaffold_8000320	5e-32	gw1.8.512.1	1e-21	EuGene.00140133	2e-33	PGTG_12491	5e-32	UM04909	8e-50
CNAG_05940		PITG_10694	1e-07	Afu2g10770	3e-31	ANID_05929	6e-32	bgh04319	9e-27	BC1G_11736	2e-28	CIMG_07897	4e-32	GLRG_00403T0	1e-33	FGSG_04134T0	5e-32	FOXG_14029T0	4e-29	HCEG_04525	2e-29	MGG_05287T0	7e-29	estExt_Genewise1Plus.C_chr_20359	2e-27	NCU07846T0	1e-31	Pa_7_11370	7e-21	orf19.6713	8e-16	None		SPBC215.13	3e-07	gw1.08.2197.1	3e-26	estExt_fgenesh2_pg.C_20275	2e-27	fgenesh1_pg.C_scaffold_11000053	7e-06	e_gw1.10.447.1	1e-28	fgenesh2_pg.24_	1e-26	PGTG_04476	8e-06	UM02717	4e-35
CNAG_06283		PITG_20374	2e-10	Afu2g02350	3e-12	ANID_04618	4e-16	bghP005984	5e-19	BC1G_08079	2e-14	CIMG_03589	4e-08	GLRG_09272T0	1e-15	FGSG_13911T0	4e-25	FOXG_12748T0	2e-22	HCEG_01709	8e-15	MGG_10426T0	8e-21	estExt_fgenesh1_pg.C_chr_40476	6e-06	NCU02315T0	3e-21	Pa_5_9720	2e-26	orf19.5722	4e-23	YDR026C	2e-24	SPBC1198.11c	2e-15	Hetan1.e_gw1.4.1481.1	1e-35	eu2.Lbscf0004g05590	3e-34	fgenesh1_pg.C_scaffold_2000439	7e-36	e_gw1.22.132.1	3e-37	fgenesh1_pg.C_scaffold_53000061	9e-34	PGTG_05938	1e-41	UM01348	1e-14
CNAG_00156		PITG_01387	3e-12	Afu1g06900	1e-19	ANID_05726	2e-20	bgh02089	1e-19	BC1G_00093	3e-19	CIMG_04025	3e-20	GLRG_03936T0	7e-21	FGSG_01341T0	3e-19	FOXG_00040T0	1e-18	HCEG_01548	1e-22	MGG_05133T0	6e-19	AAE_estExt_fgenesh1_pg.C_chr_120283	5e-23	NCU07952T0	5e-20	Pa_3_1720	6e-20	orf19.7359	1e-20	YNL027W	4e-21	SPAC4G8.13c	5e-22	estExt_Genewise1.C_060917	6e-34	eu2.Lbscf0005g03730	1e-35	e_gwh2.4.581.1	5e-35	estExt_fgenesh1_kg.C_60266	7e-34	EuGene.00050145	1e-24	PGTG_09162	5e-24	UM05144	1e-43
CNAG_04345		None		Afu1g14360	2e-19	ANID_10120	2e-30	bgh04346	2e-18	BC1G_08816	9e-10	CIMG_03190	3e-42	GLRG_01214T0	3e-40	FGSG_10337T0	8e-39	FOXG_15790T0	2e-25	HCEG_03441	5e-36	MGG_15139T0	1e-18	gw1.6.805.1	5e-39	NCU00445T0	4e-18	Pa_7_6620	7e-08	orf19.3012	6e-10	None		None		None		None		None		fgenesh1_pm.6_	2e-08	estExt_fgenesh1_pg.C_200154	3e-07	None		UM00033	3e-12
CNAG_00841		None		Afu3g12780	4e-10	ANID_09395	2e-12	None		BC1G_05017	2e-06	CIMG_05439	5e-32	GLRG_10018T0	2e-24	FGSG_09147T0	1e-10	FOXG_03831T0	2e-12	HCEG_05891	4e-33	None		None		NCU08136T0	2e-08	None		None		None		None		e_gw1.02.2447.1	2e-42	e_gwh1.2.213.1	1e-34	gwh2.1.333.1	3e-37	e_gw1.12.901.1	6e-29	estExt_fgenesh2_pg.C_550033	4e-20	None		UM04235	9e-25
CNAG_04036		PITG_04701	3e-13	Afu5g01900	1e-12	ANID_08035	8e-13	bgh04316	3e-12	BC1G_02819	1e-11	CIMG_06399	1e-13	GLRG_05065T0	5e-14	FGSG_00946T0	2e-13	FOXG_00913T0	3e-13	HCEG_01805	2e-13	MGG_03242T0	3e-12	e_gw1.8.1452.1	1e-12	NCU02413T0	4e-14	Pa_3_7570	9e-10	orf19.971	3e-12	YGL073W	8e-13	SPAC2E12.02	8e-13	estExt_fgenesh1_pg.C_030471	5e-46	eu2.Lbscf0004g09480	1e-42	fgenesh1_pg.C_scaffold_2000392	2e-41	estExt_fgenesh1_pm.C_40388	6e-43	fgenesh1_pg.C_scaffold_50000068	1e-10	PGTG_03031	1e-10	UM03053	2e-13
CNAG_00460		PITG_19153	2e-09	Afu2g14800	1e-20	ANID_07553	1e-20	bgh05696	2e-20	BC1G_02700	5e-17	CIMG_03725	1e-10	GLRG_04053T0	8e-20	FGSG_01173T0	2e-23	FOXG_00218T0	3e-20	HCEG_00058	7e-21	MGG_10837T0	9e-21	fgenesh1_pg.C_chr_1001144	3e-24	NCU02957T0	4e-21	Pa_1_18420	3e-18	orf19.6734	9e-13	YKL054C	1e-12	SPAC56F8.16	2e-20	e_gw1.03.539.1	6e-34	eu2.Lbscf0004g07490	8e-33	fgenesh1_pg.C_scaffold_2000749	1e-33	estExt_fgenesh1_kg.C_40863	9e-37	EuGene.00320100	5e-14	PGTG_13964	9e-18	UM06227	4e-26
CNAG_04630		PITG_02964	6e-06	Afu1g16460	9e-14	ANID_11891	1e-13	bgh02790	5e-12	BC1G_02128	4e-09	CIMG_03044	2e-15	GLRG_10296T0	3e-15	FGSG_01555T0	6e-13	FOXG_11153T0	7e-12	HCEG_03320	2e-13	MGG_03288T0	3e-17	estExt_fgenesh1_pg.C_chr_20607	1e-15	NCU08744T0	7e-09	Pa_3_9690	8e-14	None		YIR019C	2e-07	None		fgenesh1_pg.12_0	8e-45	estExt_fgenesh2_pg.C_160148	2e-31	fgenesh1_pg.C_scaffold_5000487	2e-50	estExt_fgenesh1_kg.C_300020	3e-33	estExt_fgenesh1_pm.C_250040	2e-23	PGTG_14882	5e-22	UM06385	6e-20
CNAG_06097		None		None		ANID_02826	8e-06	None		BC1G_13568	3e-09	None		GLRG_03859T0	1e-11	FGSG_09065T0	7e-06	FOXG_00092T0	7e-07	HCEG_02300	4e-08	None		None		None		Pa_5_13000	4e-07	None		None		None		estExt_Genewise1Plus.C_011187	8e-45	eu2.Lbscf0001g01920	4e-44	fgenesh1_pg.C_scaffold_11000290	4e-33	e_gw1.4.1273.1	9e-48	EuGene.00230004	1e-16	PGTG_14295	1e-18	UM00300	3e-14
CNAG_05420		PITG_13151	1e-12	Afu3g09820	5e-27	ANID_05003	3e-24	bgh06775	4e-22	BC1G_15350	8e-12	CIMG_01926	2e-26	GLRG_01880T0	2e-24	FGSG_07928T0	1e-25	FOXG_03744T0	2e-24	HCEG_01649	6e-21	MGG_03451T0	3e-23	estExt_Genewise1Plus.C_chr_61186	4e-25	NCU05064T0	1e-28	Pa_5_7890	3e-22	orf19.723	4e-26	YPL230W	1e-18	SPAC3H1.11	8e-13	estExt_fgenesh1_pm.C_020040	7e-38	fgenesh3_pg.C_scaffold_55000060	2e-35	fgenesh1_pg.C_scaffold_8000002	3e-23	estExt_fgenesh1_kg.C_110941	1e-22	EuGene.00500014	5e-18	PGTG_12491	8e-13	UM02038	4e-45
CNAG_07724		PITG_10694	6e-07	Afu6g07780	5e-17	ANID_01924	4e-17	bgh00899	4e-18	BC1G_12793	1e-08	CIMG_06115	1e-06	GLRG_08850T0	2e-10	FGSG_08393T0	8e-17	FOXG_03428T0	9e-17	HCEG_08469	2e-17	MGG_07205T0	2e-16	estExt_Genewise1.C_chr_40669	1e-18	NCU04830T0	3e-18	Pa_4_9520	2e-16	orf19.5001	4e-17	YPR008W	3e-19	SPAC31A2.11c	2e-13	Hetan1.estExt_fgenesh3_kg.C_80174	6e-42	eu2.Lbscf0001g03300	2e-40	e_gww2.5.562.1	5e-20	estExt_fgenesh1_kg.C_30314	6e-34	e_gw1.21.132.1	8e-17	PGTG_01571	2e-26	None
CNAG_06276		PITG_14616	3e-07	Afu6g02540	8e-10	ANID_10504	2e-11	bgh02974	4e-06	BC1G_14615	1e-09	CIMG_04223	2e-10	GLRG_07449T0	2e-12	FGSG_10057T0	3e-10	FOXG_05408T0	1e-13	HCEG_05672	2e-08	MGG_14269T0	3e-12	estExt_Genewise1Plus.C_chr_12778	9e-09	NCU04663T0	8e-11	Pa_2_150	2e-14	orf19.5924	1e-08	YJL020C	5e-07	SPAC1F7.11c	9e-15	estExt_Genemark.C_080302	3e-36	eu2.Lbscf0003g03610	5e-35	fgenesh1_pg.C_scaffold_4000651	5e-28	estExt_fgenesh1_kg.C_41055	9e-37	fgenesh2_pg.9_	4e-18	PGTG_18397	2e-12	UM05790	2e-14
CNAG_06751		PITG_04977	1e-08	Afu3g05910	4e-11	ANID_08241	5e-09	bgh03880	9e-08	BC1G_05195	3e-07	CIMG_01550	9e-09	GLRG_04483T0	2e-10	FGSG_02559T0	2e-08	FOXG_10545T0	3e-09	HCEG_07827	1e-09	MGG_06563T0	2e-08	estExt_fgenesh1_pg.C_chr_110053	3e-10	NCU09315T0	2e-12	Pa_3_10310	6e-08	orf19.2190	9e-09	YIR019C	1e-11	SPAPB1E7.04c	1e-10	Hetan1.estExt_fgenesh2_pm.C_120177	6e-36	estExt_fgenesh2_pg.C_120224	5e-31	fgenesh1_pg.C_scaffold_7000511	3e-40	estExt_fgenesh1_kg.C_240056	9e-28	estExt_fgenesh1_pg.C_820034	4e-28	PGTG_02058	2e-27	UM05721	3e-11
CNAG_05375		None		None		None		None		None		None		None		FGSG_03313T0	1e-13	None		None		None		None		None		Pa_1_11860	3e-06	None		None		None		fgenesh1_pg.02_	9e-32	estExt_fgenesh2_pg.C_180094	4e-30	fgenesh1_pg.C_scaffold_5000648	3e-33	estExt_fgenesh1_kg.C_120784	5e-34	fgenesh2_pg.3_	8e-14	PGTG_00729	1e-12	UM00944	1e-15
CNAG_05436		PITG_16949	6e-08	Afu6g04480	5e-36	ANID_08717	3e-07	None		BC1G_03680	5e-29	CIMG_08735	2e-43	GLRG_11939T0	6e-07	FGSG_14035T0	1e-22	FOXG_07257T0	8e-40	None		None		None		None		None		orf19.3820	5e-24	None		None		e_gw1.05.425.1	6e-18	gww1.10.314.1	1e-21	gwh2.181.1.1	5e-12	Genemark.556_g	1e-21	None		None		UM06436	3e-26
CNAG_06339		None		Afu3g12780	8e-09	ANID_11819	3e-12	None		None		CIMG_05439	3e-29	GLRG_10018T0	5e-20	FGSG_05958T0	7e-06	FOXG_03831T0	4e-17	HCEG_05891	4e-30	MGG_16161T0	6e-07	None		NCU08136T0	1e-06	Pa_5_3860	6e-07	None		None		None		e_gw1.02.2447.1	2e-41	e_gwh1.2.213.1	2e-31	gwh2.1.333.1	2e-34	e_gw1.12.901.1	7e-27	estExt_fgenesh2_pg.C_550033	5e-20	None		UM04235	9e-25
CNAG_03790		None		Afu5g11390	3e-08	ANID_00162	5e-09	bgh02885	9e-08	None		CIMG_09143	2e-07	GLRG_11348T0	1e-05	None		None		None		MGG_01688T0	2e-07	fgenesh1_kg.C_chr_9000088	1e-06	NCU06560T0	1e-07	Pa_6_8650	7e-06	None		YJL080C	2e-06	SPBC19C7.10	2e-08	None		eu2.Lbscf0011g04190	2e-41	fgenesh1_pg.C_scaffold_16000132	2e-37	fgenesh1_pg.7_	1e-43	estExt_fgenesh2_pg.C_320040	2e-23	PGTG_05590	8e-18	UM04024	2e-20
CNAG_03366		PITG_10767	4e-15	Afu4g11480	1e-26	ANID_01997	1e-26	bgh03021	8e-27	BC1G_08824	1e-27	CIMG_00576	5e-25	GLRG_05374T0	5e-27	FGSG_08617T0	4e-26	FOXG_03183T0	4e-27	HCEG_00684	3e-26	MGG_14931T0	2e-26	gw1.3.437.1	5e-25	NCU10679T0	1e-24	Pa_4_8860	2e-26	orf19.3928	1e-16	YNL027W	8e-14	SPAC4G8.13c	5e-13	estExt_fgenesh1_pm.C_080379	1e-17	eu2.Lbscf0002g10420	2e-21	fgenesh1_pg.C_scaffold_3000320	2e-16	estExt_fgenesh1_kg.C_100143	1e-19	estExt_fgenesh2_pg.C_440109	1e-29	PGTG_04650	2e-31	UM03172	8e-31
CNAG_05222		PITG_17750	1e-09	Afu2g11780	5e-17	ANID_06195	2e-16	bgh00964	1e-17	BC1G_08824	4e-13	CIMG_01926	4e-12	GLRG_03864T0	4e-16	FGSG_09715T0	9e-14	FOXG_03183T0	8e-14	HCEG_02238	2e-12	MGG_11201T0	1e-17	estExt_fgenesh1_pm.C_chr_50253	1e-15	NCU08807T0	2e-16	Pa_1_13780	3e-13	orf19.7150	8e-19	YDR043C	8e-17	SPBC1D7.02c	2e-14	Hetan1.gw1.4.1016.1	5e-17	estExt_fgenesh2_pg.C_900005	9e-34	fgenesh1_pg.C_scaffold_27000033	4e-31	Genemark.11831_g	5e-13	fgenesh2_pg.14_	4e-22	PGTG_12491	2e-14	UM04909	4e-14
CNAG_00239		PITG_10694	1e-06	Afu6g09930	5e-12	ANID_04562	8e-11	bgh03757	1e-08	BC1G_14094	4e-12	CIMG_01382	5e-12	GLRG_02502T0	7e-10	FGSG_08800T0	6e-15	FOXG_02993T0	3e-12	HCEG_08603	1e-18	MGG_12814T0	1e-12	e_gw1.1.444.1	2e-13	NCU01994T0	4e-12	Pa_4_8790	2e-11	orf19.1623	3e-13	YML007W	2e-13	SPBC215.13	5e-13	estExt_fgenesh1_pg.C_010722	2e-32	e_gww1.1.1018.1	4e-13	fgenesh1_pg.C_scaffold_14000237	8e-29	Genemark.10156_g	1e-34	EuGene.00490088	7e-16	PGTG_19654	5e-11	UM04916	6e-09
CNAG_04594		None		Afu3g15290	2e-24	ANID_03075	1e-09	bgh01891	2e-10	BC1G_13082	1e-12	CIMG_07923	6e-11	GLRG_00869T0	3e-26	FGSG_07067T0	1e-12	FOXG_01740T0	3e-13	HCEG_04566	8e-11	MGG_00494T0	9e-12	estExt_Genewise1Plus.C_chr_70131	2e-12	NCU05767T0	8e-23	Pa_1_10140	5e-13	orf19.1822	5e-10	YDR207C	5e-10	SPAC821.07c	1e-07	estExt_fgenesh1_kg.C_040413	3e-39	eu2.Lbscf0011g01450	4e-23	fgenesh1_pg.C_scaffold_4000174	2e-39	estExt_fgenesh1_kg.C_70273	4e-26	None		PGTG_07189	5e-06	UM03396	2e-08
CNAG_02476		None		Afu1g03800	1e-10	ANID_11952	4e-09	bgh02277	2e-08	BC1G_12587	5e-10	CIMG_04610	8e-10	GLRG_07219T0	2e-12	FGSG_05309T0	5e-11	FOXG_10970T0	2e-11	HCEG_05614	3e-10	MGG_16756T0	2e-08	estExt_Genewise1Plus.C_chr_40114	6e-09	NCU03417T0	3e-10	Pa_6_4250	3e-10	orf19.5849	1e-08	YOR172W	5e-07	SPAC1F7.11c	1e-12	Hetan1.gw1.6.816.1	6e-30	eu2.Lbscf0028g00440	2e-30	fgenesh1_pg.C_scaffold_3000514	3e-28	estExt_Genewise1Plus.C_90795	2e-35	fgenesh2_pg.9_	5e-31	PGTG_18397	4e-20	UM00528	4e-13
CNAG_05785		None		Afu1g05740	3e-14	ANID_12242	3e-06	bgh00681	1e-06	BC1G_10167	2e-07	CIMG_03723	2e-06	GLRG_00017T0	9e-11	FGSG_05503T0	3e-12	FOXG_09390T0	2e-10	HCEG_02398	5e-07	MGG_06243T0	2e-10	estExt_Genewise1Plus.C_chr_12147	4e-13	NCU05383T0	1e-08	Pa_3_9830	3e-07	orf19.3187	8e-06	None		SPBC27B12.11c	1e-07	Hetan1.Genemark.5385_g	9e-15	eu2.Lbscf0002g05950	8e-33	fgenesh1_pg.C_scaffold_3000269	2e-31	estExt_fgenesh1_kg.C_100107	1e-19	fgenesh1_pg.C_scaffold_96000001	5e-06	PGTG_19275	1e-06	UM04208	1e-30
CNAG_03279		None		Afu7g00130	8e-07	ANID_07820	7e-06	None		BC1G_15405	1e-06	None		GLRG_10447T0	4e-09	FGSG_11672T0	2e-15	None		None		MGG_05683T0	7e-10	estExt_Genewise1.C_chr_31997	1e-06	NCU10080T0	1e-09	None		None		YDR213W	2e-06	None		estExt_Genewise1.C_051101	7e-32	eu2.Lbscf0003g08940	1e-26	fgenesh1_pg.C_scaffold_8000463	1e-16	e_gw1.8.1195.1	5e-31	None		None		UM05401	2e-22
CNAG_04012		None		None		ANID_11099	3e-06	None		BC1G_03529	2e-06	None		None		FGSG_00227T0	6e-08	FOXG_15408T0	5e-06	HCEG_05894	3e-06	MGG_07681T0	3e-06	None		NCU00155T0	1e-06	Pa_2_6520	9e-06	orf19.3252	7e-09	None		None		e_gw1.05.1736.1	3e-26	eu2.Lbscf0003g08650	5e-47	fgenesh1_pg.C_scaffold_8000449	8e-22	estExt_fgenesh1_kg.C_400038	2e-48	None		None		UM00401	2e-16
CNAG_05535		PITG_02706	8e-14	Afu3g07710	1e-17	ANID_03032	4e-17	bgh06914	1e-13	BC1G_04849	1e-16	CIMG_06369	2e-21	GLRG_06364T0	2e-18	FGSG_06944T0	6e-17	FOXG_01874T0	5e-17	HCEG_04277	1e-22	MGG_02456T1	8e-16	fgenesh1_pg.C_chr_1000450	4e-21	NCU06173T0	2e-22	Pa_3_3100	2e-19	orf19.5389	2e-14	YPR104C	9e-14	SPAC1142.08	2e-19	estExt_fgenesh1_pm.C_030664	4e-27	eu2.Lbscf0002g08090	9e-20	fgenesh1_pg.C_scaffold_2000198	2e-34	estExt_fgenesh1_pg.C_40158	2e-27	estExt_fgenesh2_pg.C_370054	7e-17	PGTG_04255	6e-18	UM05054	7e-30
CNAG_04864		PITG_04977	5e-11	Afu5g11260	1e-23	ANID_00176	3e-23	bgh03064	4e-22	BC1G_14396	6e-26	CIMG_00643	5e-32	GLRG_02856T0	1e-20	FGSG_08634T0	1e-20	FOXG_03165T0	3e-20	HCEG_06663	8e-21	MGG_01840T0	4e-20	estExt_fgenesh1_pg.C_chr_90446	4e-21	NCU07728T0	2e-26	Pa_6_1720	7e-23	orf19.2842	1e-20	YFL021W	7e-17	SPAC23E2.01	1e-30	estExt_fgenesh1_pg.C_080367	9e-24	eu2.Lbscf0005g02110	1e-17	fgenesh1_pg.C_scaffold_3000073	6e-30	estExt_Genewise1Plus.C_61435	5e-23	estExt_Genewise1Plus.C_210076	1e-13	PGTG_02717	5e-17	UM01050	2e-29
CNAG_07435		PITG_17109	9e-20	Afu2g14720	1e-23	ANID_07545	8e-23	bgh02253	1e-23	BC1G_13730	5e-23	CIMG_02385	3e-24	GLRG_01314T0	8e-23	FGSG_00352T0	1e-24	FOXG_00707T0	2e-24	HCEG_00079	3e-25	MGG_00354T0	1e-22	fgenesh1_pm.C_chr_1000514	2e-24	NCU03033T0	2e-24	Pa_1_17860	1e-22	orf19.1228	2e-25	YGL237C	4e-26	SPBC725.11c	5e-23	gw1.06.2593.1	3e-25	None		gwh2.6.574.1	8e-26	Genemark.5075_g	1e-28	EuGene.00020083	3e-21	PGTG_14518	7e-21	UM01597	1e-16
CNAG_00031		None		Afu4g12560	5e-30	ANID_10976	7e-28	bgh04777	2e-22	BC1G_02267	2e-22	CIMG_03335	1e-21	GLRG_02905T0	1e-24	FGSG_05120T0	4e-24	FOXG_08921T0	1e-25	HCEG_06558	3e-23	MGG_10528T0	3e-22	e_gw1.1.2115.1	2e-25	NCU07669T0	3e-26	Pa_6_3420	1e-25	orf19.3986	3e-19	YLR014C	4e-26	SPBC1773.12	4e-13	estExt_Genewise1.C_051101	2e-16	eu2.Lbscf0003g08940	3e-16	fgenesh1_pg.C_scaffold_4000023	2e-15	e_gw1.8.1195.1	5e-18	fgenesh1_pg.C_scaffold_12000127	7e-15	PGTG_08417	7e-12	UM01828	8e-37
CNAG_03086		None		Afu4g03430	6e-30	ANID_04185	3e-31	None		BC1G_15653	7e-18	CIMG_04652	6e-18	GLRG_07227T0	2e-18	FGSG_02799T0	5e-16	FOXG_13435T0	1e-19	HCEG_03766	7e-19	MGG_01518T0	3e-22	fgenesh1_pg.C_chr_12000059	1e-24	NCU08294T0	2e-20	Pa_6_3660	6e-16	orf19.1497	1e-07	YLR098C	1e-11	SPBC1683.13c	5e-12	estExt_fgenesh1_kg.C_030007	7e-20	eu2.Lbscf0052g00840	1e-12	fgenesh1_pg.C_scaffold_5000072	5e-10	estExt_Genewise1Plus.C_390017	1e-07	EuGene.00380025	2e-09	PGTG_09730	2e-06	UM02808	9e-17
CNAG_04895		None		Afu6g00200	7e-18	ANID_08506	2e-21	bgh01602	1e-09	BC1G_05661	7e-16	CIMG_02826	2e-20	GLRG_00555T0	9e-20	FGSG_01564T0	3e-18	FOXG_16802T0	3e-22	HCEG_04194	3e-14	MGG_11119T0	2e-15	e_gw1.6.127.1	6e-22	NCU06799T0	3e-16	Pa_1_1340	7e-14	orf19.166	2e-07	YIL130W	1e-15	SPAC1F7.11c	2e-21	estExt_Genewise1.C_030978	1e-20	eu2.Lbscf0004g07960	1e-19	fgenesh1_pg.C_scaffold_22000020	1e-12	estExt_Genewise1Plus.C_40985	6e-19	fgenesh1_pg.C_scaffold_25000141	6e-12	PGTG_07050	4e-11	UM05966	2e-43
CNAG_05112		None		Afu1g16220	7e-15	ANID_07379	4e-21	None		BC1G_13247	2e-20	CIMG_09213	6e-17	GLRG_07508T0	1e-20	FGSG_01795T0	1e-16	FOXG_13513T0	1e-14	HCEG_03766	9e-16	MGG_12037T0	1e-19	e_gw1.10.412.1	2e-16	NCU08294T0	2e-13	Pa_6_3660	2e-12	orf19.6985	1e-07	YOR337W	5e-08	SPBC1683.13c	8e-10	estExt_Genewise1Plus.C_100456	8e-13	eu2.Lbscf0007g02010	1e-14	fgenesh1_pg.C_scaffold_5000072	1e-14	estExt_Genewise1Plus.C_390017	2e-18	estExt_fgenesh1_pg.C_640019	4e-14	PGTG_06406	1e-14	UM03613	2e-37
CNAG_06252		None		Afu2g10850	1e-13	ANID_02782	3e-12	bgh01891	6e-07	BC1G_03285	2e-07	CIMG_10021	7e-09	GLRG_07688T0	9e-12	FGSG_04311T0	6e-09	FOXG_04320T0	1e-11	HCEG_07780	2e-08	MGG_13894T0	2e-09	fgenesh1_pg.C_chr_4000071	1e-09	NCU05414T0	5e-10	Pa_2_4260	2e-13	orf19.7570	1e-13	YLR278C	8e-07	SPCC965.10	1e-08	fgenesh1_kg.06_	1e-10	eu2.Lbscf0005g04000	3e-09	fgenesh1_pg.C_scaffold_4000174	1e-08	estExt_fgenesh1_pg.C_60190	1e-33	None		None		UM03396	2e-08
CNAG_02566		PITG_19140	5e-10	Afu5g05600	9e-15	ANID_08858	1e-14	bgh04622	7e-12	BC1G_06590	7e-13	CIMG_06369	1e-17	GLRG_00119T0	3e-16	FGSG_05388T0	8e-13	FOXG_09518T0	1e-13	HCEG_02955	4e-14	MGG_06422T0	5e-15	estExt_fgenesh1_pg.C_chr_80261	1e-12	NCU06173T0	2e-17	Pa_7_8160	2e-15	orf19.4853	1e-16	YNL068C	3e-15	SPBC4C3.12	1e-13	estExt_Genewise1Plus.C_081229	1e-17	eu2.Lbscf0002g05830	6e-18	fgenesh1_pg.C_scaffold_3000282	1e-21	estExt_fgenesh1_pg.C_130042	1e-19	fgenesh1_pg.C_scaffold_28000065	2e-14	PGTG_04255	2e-21	UM01042	1e-16
CNAG_03212		None		Afu5g05600	5e-16	ANID_08858	1e-14	bgh06770	6e-12	BC1G_06590	1e-15	CIMG_06369	4e-17	GLRG_00119T0	6e-16	FGSG_06944T0	2e-15	FOXG_01874T0	3e-15	HCEG_04277	2e-15	MGG_06422T0	9e-14	estExt_fgenesh1_pg.C_chr_80261	2e-16	NCU06173T0	2e-16	Pa_7_8160	4e-16	orf19.5389	1e-13	YCR065W	2e-13	SPBC4C3.12	6e-16	estExt_Genewise1Plus.C_081229	5e-14	eu2.Lbscf0002g05830	3e-12	fgenesh1_pg.C_scaffold_3000282	5e-16	estExt_fgenesh1_pg.C_130042	3e-14	fgenesh1_pg.C_scaffold_28000065	2e-15	PGTG_11384	3e-13	UM01042	7e-19
CNAG_04352		PITG_10525	2e-14	Afu1g10280	3e-16	ANID_01254	1e-15	bgh06691	7e-15	BC1G_03252	9e-18	CIMG_10312	7e-16	GLRG_01571T0	2e-22	FGSG_00477T0	7e-20	FOXG_00578T0	3e-19	HCEG_02211	2e-17	MGG_11252T0	9e-16	gw1.1.1107.1	2e-16	NCU03206T0	1e-16	Pa_1_9030	2e-18	orf19.2961	2e-14	YJL056C	2e-09	SPAC144.02	9e-19	gw1.11.1474.1	4e-21	eu2.Lbscf0034g00750	2e-20	fgenesh1_pg.C_scaffold_10000116	1e-19	estExt_fgenesh1_kg.C_90507	8e-20	EuGene.00080078	9e-17	PGTG_07290	3e-11	UM03698	1e-24
CNAG_04637		PITG_15654	2e-15	Afu3g08630	1e-23	ANID_02996	1e-23	bgh00883	5e-21	BC1G_09060	2e-16	CIMG_07674	9e-24	GLRG_04316T0	2e-24	FGSG_10179T0	8e-23	FOXG_05229T0	2e-23	HCEG_04963	4e-20	MGG_08203T0	3e-09	estExt_fgenesh1_kg.C_chr_10302	2e-20	NCU01422T0	5e-24	Pa_2_740	2e-23	orf19.3294	3e-29	YOR298C	1e-26	SPBC83.17	4e-24	estExt_Genewise1.C_021475	4e-28	fgenesh3_pm.C_scaffold_6000053	2e-30	e_gww2.1.1081.1	7e-27	estExt_fgenesh1_kg.C_110420	2e-29	fgenesh2_pg.11_	4e-30	PGTG_11380	2e-26	None
CNAG_00039		PITG_01302	4e-10	Afu2g13770	1e-15	ANID_02421	6e-17	bgh02169	6e-16	BC1G_02209	2e-15	CIMG_04642	2e-16	GLRG_10389T0	9e-16	FGSG_07052T0	4e-16	FOXG_01756T0	8e-16	HCEG_05290	8e-16	MGG_04699T0	1e-15	e_gw1.1.4254.1	4e-16	NCU03043T0	6e-16	Pa_1_17760	4e-17	orf19.217	2e-13	YGL035C	5e-10	SPAC25B8.19c	1e-18	Hetan1.gw1.3.911.1	2e-18	eu2.Lbscf0057g00990	5e-13	fgenesh1_pg.C_scaffold_2000963	1e-17	Genemark.4750_g	3e-20	gw1.40.90.1	9e-13	PGTG_01682	2e-14	UM00551	2e-28
CNAG_03116		None		Afu5g05600	7e-16	ANID_08858	2e-16	bgh00879	3e-12	BC1G_06590	6e-14	CIMG_06369	2e-18	GLRG_00119T0	5e-15	FGSG_06944T0	2e-15	FOXG_09518T0	1e-15	HCEG_04277	5e-16	MGG_06258T0	1e-13	estExt_fgenesh1_pg.C_chr_80261	3e-19	NCU06173T0	9e-16	Pa_7_8160	4e-15	orf19.4853	1e-16	YCR065W	1e-14	SPBC4C3.12	2e-15	gw1.03.2770.1	8e-17	eu2.Lbscf0001g06050	6e-10	fgenesh1_pg.C_scaffold_2000701	3e-16	estExt_fgenesh1_kg.C_40537	3e-15	fgenesh1_pg.C_scaffold_28000065	3e-14	PGTG_11384	4e-14	UM06231	6e-19
CNAG_03998		PITG_07059	2e-14	Afu3g08520	4e-22	ANID_02984	4e-20	bgh04421	3e-11	BC1G_01388	4e-23	CIMG_05802	9e-10	GLRG_00647T0	2e-20	FGSG_09339T0	4e-22	FOXG_05887T0	6e-22	HCEG_04927	4e-24	MGG_01204T0	5e-21	gw1.5.1704.1	1e-09	NCU02558T0	2e-25	Pa_1_6600	3e-17	orf19.4662	2e-16	YPL089C	1e-16	SPBC317.01	9e-13	estExt_Genemark.C_080019	3e-26	eu2.Lbscf0020g00560	2e-14	fgenesh1_pg.C_scaffold_3000539	6e-16	estExt_fgenesh1_kg.C_100668	7e-23	gw1.51.81.1	3e-16	PGTG_07157	2e-08	UM05323	2e-22
CNAG_04798		PITG_13196	2e-07	Afu4g06530	2e-17	ANID_04361	2e-13	bgh02656	4e-16	BC1G_12269	6e-13	CIMG_04172	2e-15	GLRG_08691T0	4e-14	FGSG_05171T0	2e-14	FOXG_07925T0	1e-12	HCEG_01386	5e-13	MGG_14561T0	5e-17	estExt_fgenesh1_kg.C_chr_120089	8e-13	NCU03536T0	2e-13	Pa_6_4490	6e-14	orf19.7046	7e-12	None		SPAC25G10.03	2e-17	Hetan1.estExt_fgenesh3_kg.C_30224	6e-18	eu2.Lbscf0005g04580	2e-16	fgenesh1_pg.C_scaffold_11000483	3e-10	estExt_fgenesh1_kg.C_61359	2e-20	fgenesh2_pg.15_	2e-14	PGTG_09035	9e-13	UM00767	2e-14
CNAG_04586		PITG_04977	3e-06	Afu4g10220	3e-12	ANID_01217	3e-10	bghP0005455	4e-13	BC1G_10953	2e-12	CIMG_09071	7e-12	GLRG_04843T0	1e-12	FGSG_09019T0	1e-13	FOXG_01690T0	2e-11	HCEG_07224	7e-12	MGG_04853T0	3e-11	estExt_Genewise1Plus.C_chr_20819	2e-12	NCU03593T0	6e-13	Pa_2_6460	8e-13	orf19.4000	1e-07	YDL106C	2e-08	SPAC32A11.03c	6e-09	Hetan1.EuGene3000454	1e-10	estExt_fgenesh2_pg.C_100022	9e-17	fgenesh1_pg.C_scaffold_15000074	5e-22	Genemark.4780_g	6e-16	e_gw1.15.181.1	3e-14	PGTG_09075	5e-16	UM06283	6e-14
CNAG_01551		PITG_10694	7e-06	Afu3g13870	5e-13	ANID_03152	8e-11	bgh03088	6e-11	BC1G_10441	1e-10	CIMG_00087	4e-12	GLRG_03333T0	2e-11	FGSG_00710T0	4e-09	FOXG_05342T0	1e-12	HCEG_06979	1e-11	MGG_07319T0	4e-16	estExt_fgenesh1_pg.C_chr_11429	3e-12	NCU01154T0	2e-15	Pa_2_1880	3e-11	orf19.4056	4e-12	YMR136W	3e-11	SPBC28F2.12	6e-09	estExt_fgenesh1_pm.C_080621	8e-15	eu2.Lbscf0022g01820	5e-18	fgenesh1_pg.C_scaffold_3000521	6e-17	estExt_fgenesh1_kg.C_130264	9e-15	EuGene.00450091	2e-12	PGTG_06212	2e-13	UM04076	2e-15
CNAG_02700		PITG_13405	4e-09	Afu2g17000	2e-17	ANID_07262	3e-23	None		BC1G_04141	1e-15	CIMG_09416	2e-16	GLRG_04156T0	6e-26	FGSG_13700T0	4e-23	FOXG_05322T0	6e-17	HCEG_03002	4e-15	MGG_04093T1	9e-19	estExt_fgenesh1_pg.C_chr_50323	1e-09	NCU06247T0	2e-20	Pa_2_2450	4e-18	orf19.1490	7e-10	YIR019C	9e-11	None		Hetan1.EuGene10000181	6e-06	fgenesh3_pg.C_scaffold_36000123	1e-11	fgenesh1_pg.C_scaffold_16000002	8e-16	Genemark.5446_g	6e-13	None		PGTG_04255	2e-20	UM02845	5e-07
CNAG_01014		None		Afu1g06900	2e-14	ANID_05726	1e-13	bgh02169	1e-09	BC1G_11850	7e-10	CIMG_04642	5e-11	GLRG_01973T0	5e-11	FGSG_01350T0	3e-10	FOXG_13949T0	9e-10	HCEG_03169	4e-11	MGG_05133T0	4e-11	AAE_estExt_fgenesh1_pg.C_chr_120283	1e-08	NCU02666T0	5e-11	Pa_1_16860	4e-10	orf19.2752	7e-10	YLR375W	1e-11	SPAC4G8.13c	2e-08	estExt_fgenesh1_pm.C_011014	9e-20	eu2.Lbscf0001g12120	3e-19	fgenesh1_pg.C_scaffold_11000107	3e-22	estExt_fgenesh1_kg.C_30165	4e-21	gw1.44.100.1	2e-11	PGTG_08302	3e-14	UM03570	2e-15
CNAG_02435		None		Afu4g12690	4e-09	ANID_03607	5e-11	bgh02695	2e-13	BC1G_01840	7e-13	CIMG_00087	1e-10	GLRG_00736T0	3e-14	FGSG_00710T0	2e-13	FOXG_01037T0	3e-13	HCEG_00692	1e-11	MGG_04521T0	2e-14	e_gw1.1.843.1	4e-13	NCU00902T0	4e-13	Pa_5_6130	1e-09	orf19.4056	1e-07	YMR136W	2e-10	None		gw1.02.2747.1	2e-19	eu2.Lbscf0002g11550	2e-17	fgenesh1_pg.C_scaffold_3000521	1e-11	estExt_fgenesh1_kg.C_120502	4e-17	EuGene.00450091	2e-08	PGTG_04917	4e-11	UM02664	4e-17
CNAG_00068		PITG_04562	2e-06	Afu6g01910	2e-18	None		None		BC1G_12966	2e-20	CIMG_10011	2e-17	GLRG_02556T0	1e-19	FGSG_13314T0	4e-17	FOXG_08063T0	2e-08	HCEG_09132	6e-16	MGG_02775T0	4e-15	fgenesh1_pg.C_chr_4000068	4e-19	NCU10006T0	2e-15	Pa_5_2850	2e-21	orf19.301	2e-07	YIR019C	3e-11	SPAPB18E9.04c	2e-11	Hetan1.Genemark.1123_g	5e-07	eu2.Lbscf0005g04080	5e-11	e_gwh2.4.581.1	5e-07	None		EuGene.00580029	2e-16	PGTG_01851	1e-14	UM04875	4e-11
CNAG_04176		PITG_08199	8e-12	Afu6g12520	1e-08	ANID_03688	1e-08	bghP003600	2e-10	None		CIMG_01739	2e-09	GLRG_05271T0	8e-10	FGSG_10868T0	5e-10	FOXG_12803T0	8e-10	HCEG_01805	2e-08	MGG_03516T0	1e-12	e_gw1.3.1300.1	5e-09	NCU02413T0	2e-09	Pa_5_5910	6e-08	orf19.454	9e-14	YGL073W	2e-08	SPAC8C9.14	2e-09	gw1.08.1993.1	8e-12	gww1.2.776.1	4e-12	fgenesh1_pg.C_scaffold_3000687	7e-12	e_gw1.64.13.1	8e-13	estExt_Genewise1.C_100050	1e-18	PGTG_00887	7e-17	UM05182	9e-20
CNAG_05049		None		Afu4g12180	2e-12	ANID_03650	9e-10	bghP00871	2e-10	BC1G_03285	5e-12	CIMG_10246	1e-12	GLRG_03859T0	1e-12	FGSG_01293T0	9e-11	FOXG_00092T0	2e-11	HCEG_02300	1e-13	MGG_16444T0	2e-12	gw1.1.4010.1	1e-12	NCU02752T0	3e-15	Pa_1_13830	3e-14	orf19.391	8e-09	YLR098C	1e-07	SPAC821.07c	5e-08	Hetan1.estExt_Genewise1.C_31743	1e-21	eu2.Lbscf0014g00160	4e-16	fgenesh1_pg.C_scaffold_1000903	2e-26	Genemark.5274_g	6e-23	estExt_fgenesh1_pg.C_370100	6e-07	PGTG_14295	5e-09	UM00300	2e-07
CNAG_00514		PITG_04977	2e-15	Afu1g11690	5e-09	ANID_02086	4e-09	None		BC1G_15063	6e-08	CIMG_05199	4e-11	GLRG_01592T0	3e-10	FGSG_09637T0	9e-13	FOXG_06266T0	4e-10	HCEG_00483	5e-11	MGG_14269T0	3e-10	estExt_fgenesh1_pg.C_chr_110053	1e-12	NCU09482T0	2e-09	Pa_1_20280	7e-12	orf19.4869	1e-08	YIR019C	7e-15	SPAC4F10.15c	9e-07	Genemark.8031_g	3e-10	fgenesh3_pg.C_scaffold_29000079	1e-11	fgenesh1_pg.C_scaffold_9000375	1e-09	fgenesh1_pg.55_	1e-08	estExt_fgenesh1_pg.C_200154	1e-09	PGTG_18715	2e-11	UM01662	3e-09
CNAG_01708		PITG_04977	3e-08	Afu1g11690	5e-12	ANID_05649	4e-10	None		BC1G_03436	2e-09	CIMG_00519	3e-08	GLRG_05851T0	6e-14	FGSG_08013T0	4e-09	FOXG_07971T0	8e-10	HCEG_01594	2e-08	MGG_13557T0	3e-15	estExt_fgenesh1_pg.C_chr_11462	2e-07	NCU06171T0	4e-11	Pa_3_5040	1e-09	orf19.6598	6e-10	YIR019C	4e-14	SPAC25G10.09c	7e-12	estExt_fgenesh1_pg.C_020074	4e-13	estExt_fgenesh2_pg.C_60168	1e-10	fgenesh1_pg.C_scaffold_1000977	1e-18	estExt_fgenesh1_pg.C_500002	9e-12	EuGene.00070207	4e-09	PGTG_10616	6e-09	UM00706	3e-17
CNAG_05861		None		Afu5g05600	8e-14	ANID_08858	1e-12	bgh06770	3e-07	BC1G_15884	6e-10	CIMG_06369	3e-11	GLRG_10149T0	6e-10	FGSG_06944T0	2e-13	FOXG_01874T0	6e-16	HCEG_04277	5e-15	MGG_06258T0	8e-08	estExt_fgenesh1_pg.C_chr_80261	8e-09	NCU06173T0	1e-09	Pa_7_8160	1e-08	orf19.5389	1e-10	YIL131C	1e-09	SPBC16G5.15c	7e-11	estExt_Genewise1Plus.C_081229	6e-12	eu2.Lbscf0002g05830	7e-14	fgenesh1_pg.C_scaffold_3000282	5e-15	estExt_fgenesh1_pg.C_130042	1e-12	fgenesh1_pg.C_scaffold_28000065	9e-13	PGTG_09341	1e-06	UM01042	3e-10
CNAG_00896		None		Afu3g04040	7e-12	ANID_09395	4e-22	None		BC1G_14886	8e-10	CIMG_05439	4e-25	GLRG_10018T0	5e-21	FGSG_02150T0	1e-08	FOXG_03831T0	1e-11	HCEG_05891	2e-25	None		None		NCU08136T0	2e-11	None		None		None		None		estExt_Genewise1Plus.C_022763	2e-19	eu2.Lbscf0035g00500	2e-16	gwh2.1.333.1	6e-21	e_gw1.12.901.1	8e-22	estExt_fgenesh2_pg.C_550033	2e-12	None		UM06493	2e-24
CNAG_04023		PITG_02629	2e-07	Afu4g12180	6e-09	ANID_03650	4e-10	bghP00871	8e-08	BC1G_09704	2e-13	CIMG_10246	1e-11	GLRG_03859T0	1e-12	FGSG_01599T0	5e-10	FOXG_00092T0	2e-10	HCEG_02300	6e-10	MGG_06243T0	1e-11	gw1.1.4010.1	2e-09	NCU02752T0	6e-12	Pa_1_13830	5e-12	orf19.4072	8e-10	YOR162C	1e-09	SPBC530.05	3e-07	estExt_Genemark.C_050362	2e-10	eu2.Lbscf0045g00870	1e-11	fgenesh1_pg.C_scaffold_18000023	2e-11	estExt_Genewise1.C_80835	3e-09	fgenesh2_pg.62_	5e-10	PGTG_08051	4e-11	UM05104	8e-10
CNAG_04518		PITG_00050	8e-08	Afu3g02070	3e-13	ANID_12293	4e-13	bghP002327	4e-08	BC1G_00738	7e-07	CIMG_08163	7e-13	GLRG_09393T0	1e-20	FGSG_09770T0	9e-11	FOXG_08297T0	8e-11	HCEG_07532	1e-09	MGG_04865T0	3e-22	gw1.5.63.1	3e-09	NCU06503T1	1e-08	Pa_2_7560	2e-16	orf19.6124	7e-08	YDR146C	5e-11	SPAC1039.05c	2e-21	fgenesh1_pm.01_7	9e-07	eu2.Lbscf0001g09980	2e-06	fgenesh1_pg.C_scaffold_12000314	6e-07	estExt_fgenesh1_kg.C_60174	3e-06	fgenesh2_pg.40_	6e-13	PGTG_09162	7e-07	UM05801	5e-20
CNAG_03561		None		Afu3g00210	4e-11	ANID_11819	2e-16	bgh02635	6e-09	None		CIMG_05439	1e-14	GLRG_10018T0	3e-21	FGSG_02150T0	3e-09	FOXG_03831T0	2e-09	HCEG_05891	9e-22	None		None		NCU04827T0	4e-07	Pa_7_6620	2e-06	orf19.3753	6e-07	YBL066C	5e-06	None		e_gw1.02.2447.1	1e-28	eu2.Lbscf0035g00500	6e-28	gwh2.1.333.1	3e-29	e_gw1.12.901.1	1e-24	estExt_fgenesh2_pg.C_550033	2e-08	None		UM02462	3e-17
CNAG_04837		None		Afu1g09670	1e-12	ANID_01298	1e-11	bgh03873	4e-08	BC1G_16026	1e-11	CIMG_10254	8e-09	GLRG_03872T0	3e-09	FGSG_01307T0	5e-08	FOXG_00080T0	5e-08	None		MGG_05709T0	4e-10	fgenesh1_pm.C_chr_1000941	3e-10	NCU02724T0	4e-10	Pa_1_13720	7e-13	orf19.2315	1e-08	YBL103C	1e-07	None		fgenesh1_pg.12_	3e-13	eu2.Lbscf0016g01460	4e-09	fgenesh1_pg.C_scaffold_5000476	3e-16	fgenesh1_pm.5_25	4e-07	fgenesh1_pg.C_scaffold_18000011	1e-09	PGTG_09722	3e-14	UM02950	7e-08
CNAG_04916		None		Afu2g05830	9e-06	ANID_07468	7e-07	bgh02277	7e-08	BC1G_14637	1e-07	CIMG_01010	3e-07	GLRG_05382T0	2e-06	FGSG_08626T0	4e-06	FOXG_03173T0	1e-07	HCEG_05614	4e-08	MGG_16161T0	5e-07	None		NCU03938T0	6e-07	Pa_4_8760	5e-07	orf19.2423	6e-08	None		SPBC27B12.11c	2e-14	estExt_Genemark.C_020425	1e-20	fgenesh3_pg.C_scaffold_6000565	3e-19	fgenesh1_pg.C_scaffold_7000466	9e-19	estExt_Genewise1.C_110452	5e-19	EuGene.00500016	3e-10	PGTG_03307	5e-07	UM00750	2e-19
CNAG_07922		None		Afu6g10140	6e-20	ANID_07189	2e-19	bgh01862	1e-07	BC1G_12372	3e-09	CIMG_08644	1e-21	GLRG_00882T0	2e-20	FGSG_09065T0	1e-17	FOXG_02445T0	6e-18	HCEG_00930	3e-08	MGG_03848T0	2e-09	gw1.1.2293.1	3e-13	NCU06656T0	2e-09	Pa_1_11610	2e-09	orf19.3308	4e-23	YHR178W	3e-10	SPAC11D3.07c	1e-12	e_gw1.03.2115.1	4e-09	eu2.Lbscf0057g00470	5e-06	fgenesh1_pg.C_scaffold_4000026	1e-10	estExt_Genewise1.C_40629	5e-10	fgenesh1_pg.C_scaffold_12000127	5e-10	PGTG_08417	6e-10	UM00113	9e-09
CNAG_01317		None		Afu5g08020	4e-07	ANID_07734	6e-09	bgh01789	6e-11	BC1G_07375	2e-10	CIMG_06177	2e-08	GLRG_03619T0	9e-11	FGSG_05567T0	2e-09	FOXG_09323T0	7e-10	HCEG_04132	2e-08	MGG_01663T0	1e-09	e_gw1.2.2378.1	1e-08	NCU08999T0	1e-10	Pa_7_7690	7e-08	orf19.2876	8e-09	None		SPAC3F10.12c	1e-10	gw1.07.2115.1	8e-11	eu2.Lbscf0009g02770	7e-11	fgenesh1_pg.C_scaffold_9000399	2e-11	e_gw1.3.936.1	1e-11	estExt_fgenesh1_pg.C_370123	7e-11	None		UM02449	2e-09
CNAG_01858		None		Afu4g04320	8e-11	ANID_07012	6e-11	bgh06713	5e-08	BC1G_06476	6e-11	CIMG_08636	9e-11	GLRG_03124T0	2e-11	FGSG_06812T0	4e-09	None		HCEG_07224	4e-08	MGG_07437T0	4e-09	estExt_fgenesh1_pg.C_chr_30553	3e-09	NCU09556T0	7e-09	Pa_2_6460	5e-08	None		None		SPAC32A11.03c	2e-06	estExt_fgenesh1_pg.C_110327	4e-11	fgenesh3_pg.C_scaffold_40000072	5e-10	fgenesh1_pg.C_scaffold_13000355	9e-09	estExt_fgenesh1_pg.C_90286	4e-18	None		PGTG_08516	3e-09	None
CNAG_03229		None		Afu4g10220	5e-09	None		bghP0005455	2e-08	BC1G_10953	5e-08	CIMG_09071	8e-08	GLRG_04843T0	1e-08	FGSG_09019T0	3e-08	FOXG_05408T0	2e-06	HCEG_04355	1e-09	MGG_04853T0	1e-08	estExt_Genewise1Plus.C_chr_20819	7e-08	NCU03593T0	1e-07	Pa_2_6460	5e-08	orf19.7017	1e-06	YML027W	9e-09	SPBC21B10.13c	1e-08	Hetan1.EuGene3000454	4e-18	fgenesh3_pg.C_scaffold_5000273	2e-20	fgenesh1_pg.C_scaffold_13000227	4e-09	Genemark.4752_g	6e-13	EuGene.00010042	1e-07	PGTG_08516	8e-10	UM06283	3e-06
CNAG_03914		None		Afu2g12980	1e-06	ANID_11819	5e-08	None		BC1G_04241	2e-06	CIMG_05439	1e-13	GLRG_10018T0	3e-17	FGSG_05280T0	3e-07	FOXG_00934T0	9e-09	HCEG_05891	1e-16	MGG_06350T0	2e-08	None		NCU03819T0	2e-08	Pa_2_9570	2e-08	None		None		None		e_gw1.02.2447.1	3e-14	e_gwh1.2.213.1	6e-11	gwh2.1.333.1	5e-11	estExt_Genewise1Plus.C_320026	1e-09	fgenesh2_pg.92_	1e-07	PGTG_09883	1e-06	UM04235	3e-11
CNAG_06483		None		None		ANID_08506	9e-13	None		None		CIMG_02826	5e-11	GLRG_00864T0	1e-13	FGSG_02531T0	7e-08	FOXG_14518T0	3e-17	None		MGG_07800T0	1e-08	e_gw1.6.127.1	1e-08	None		None		None		None		None		estExt_Genewise1.C_030978	6e-07	None		None		estExt_Genewise1Plus.C_40985	3e-09	fgenesh1_pg.C_scaffold_25000141	9e-16	None		UM03682	2e-16
CNAG_07443		None		None		None		None		None		None		None		None		FOXG_05924T0	9e-06	None		None		None		None		None		None		None		None		estExt_fgenesh1_kg.C_010182	1e-23	eu2.Lbscf0001g06940	3e-23	fgenesh1_pg.C_scaffold_13000199	4e-25	estExt_fgenesh1_pm.C_210118	1e-24	None		None		None
CNAG_04804		None		None		None		None		BC1G_00439	3e-07	None		GLRG_04756T0	5e-12	None		FOXG_15666T0	3e-06	None		MGG_10575T0	3e-06	None		NCU11295T0	2e-06	Pa_1_21400	3e-07	None		None		SPBC19C2.09	7e-06	fgenesh1_pm.12_	7e-13	eu2.Lbscf0027g01190	4e-12	fgenesh1_pg.C_scaffold_5000436	7e-16	None		None		None		UM05721	1e-13
CNAG_00332		None		None		None		None		None		None		None		None		None		None		None		None		None		None		None		YIR019C	8e-06	None		estExt_Genewise1Plus.C_081277	2e-27	eu2.Lbscf0003g06470	2e-27	fgenesh1_pg.C_scaffold_20000087	2e-27	fgenesh1_pm.8_	8e-20	None		None		None
CNAG_00559		None		Afu1g16460	2e-07	ANID_11891	4e-09	bgh02790	4e-07	BC1G_14094	3e-06	CIMG_03044	3e-07	GLRG_10296T0	3e-06	FGSG_01555T0	2e-07	FOXG_11153T0	9e-08	HCEG_03320	7e-08	MGG_03288T0	5e-07	estExt_fgenesh1_pg.C_chr_20607	1e-08	NCU03905T0	8e-08	Pa_3_9690	6e-07	None		None		None		fgenesh1_pg.12_0	6e-09	estExt_fgenesh2_pg.C_160148	2e-07	fgenesh1_pg.C_scaffold_5000487	4e-14	estExt_fgenesh1_kg.C_300020	4e-09	estExt_fgenesh1_pm.C_250040	3e-11	PGTG_14882	1e-12	UM06385	5e-08
CNAG_00791		None		Afu1g11800	7e-08	ANID_02984	2e-07	None		BC1G_08023	8e-08	CIMG_05199	3e-08	GLRG_07854T0	6e-09	FGSG_10402T0	6e-07	FOXG_08427T0	7e-09	HCEG_05826	5e-07	MGG_07319T0	1e-08	fgenesh1_pg.C_chr_4000068	6e-07	NCU05753T0	2e-08	Pa_2_150	7e-09	orf19.1630	1e-07	YJL020C	4e-07	SPAC56F8.16	3e-12	Hetan1.fgenesh2_pg.C_scaffold_5000087	9e-09	eu2.Lbscf0022g01820	7e-10	fgenesh1_pg.C_scaffold_3000521	3e-07	Genemark.1540_g	2e-07	estExt_fgenesh1_pg.C_200154	2e-08	PGTG_09213	2e-11	UM04317	7e-12
CNAG_02516		None		Afu1g11800	4e-08	ANID_07734	5e-07	bgh01789	7e-07	BC1G_11180	1e-08	CIMG_07010	3e-12	GLRG_03970T0	5e-08	FGSG_01139T0	3e-09	FOXG_00250T0	2e-10	HCEG_02638	1e-12	MGG_06773T0	1e-06	estExt_fgenesh1_pg.C_chr_11274	5e-09	NCU03077T0	4e-08	Pa_1_11860	6e-07	orf19.4906	4e-06	None		SPAC3F10.12c	4e-06	estExt_fgenesh1_pm.C_100288	4e-11	eu2.Lbscf0009g02770	1e-06	fgenesh1_pg.C_scaffold_5000334	3e-11	fgenesh1_pm.5_25	6e-10	estExt_fgenesh1_pg.C_370123	1e-08	PGTG_00855	6e-07	UM01267	1e-06
CNAG_03115		None		Afu2g10850	8e-11	ANID_02782	8e-12	bgh04180	1e-07	BC1G_12720	8e-08	CIMG_02802	6e-12	GLRG_08066T0	5e-10	FGSG_03857T0	3e-09	FOXG_12831T0	4e-10	HCEG_07801	2e-09	MGG_05153T0	6e-10	fgenesh1_pg.C_chr_4000071	7e-10	NCU07675T0	2e-08	Pa_2_4260	1e-09	orf19.5548	6e-10	YDR213W	5e-08	SPAC821.07c	4e-08	fgenesh1_kg.06_	1e-07	eu2.Lbscf0003g08940	8e-07	fgenesh1_pg.C_scaffold_10000331	6e-08	estExt_fgenesh1_pg.C_60190	2e-16	None		None		UM03396	1e-09
CNAG_03346		PITG_01947	5e-07	Afu1g16460	4e-08	ANID_11891	3e-08	bgh02790	9e-08	BC1G_12445	3e-08	CIMG_03044	5e-11	GLRG_10296T0	3e-08	FGSG_01555T0	1e-07	FOXG_11153T0	2e-07	HCEG_03320	7e-09	MGG_03288T0	4e-09	estExt_fgenesh1_pg.C_chr_20607	4e-09	NCU08744T0	5e-09	Pa_3_9690	1e-07	orf19.7655	4e-07	YDL140C	8e-07	SPBC28F2.12	9e-09	fgenesh1_pg.12_0	1e-08	estExt_fgenesh2_pg.C_160148	6e-08	fgenesh1_pg.C_scaffold_5000487	2e-11	estExt_fgenesh1_kg.C_300020	7e-09	estExt_fgenesh1_pm.C_250040	1e-08	PGTG_14882	4e-11	UM06385	4e-11
CNAG_05170		None		Afu1g05740	6e-10	ANID_04096	5e-09	bgh00449	8e-09	BC1G_03744	2e-08	CIMG_04548	2e-09	GLRG_05518T0	3e-10	FGSG_12742T0	8e-11	FOXG_09425T0	5e-09	HCEG_03351	1e-07	MGG_06954T0	1e-07	gw1.1.4010.1	8e-09	NCU02752T0	4e-08	Pa_7_2610	7e-09	orf19.5338	1e-06	YOR363C	6e-07	SPAC1327.01c	2e-10	Hetan1.estExt_Genewise1.C_31743	8e-15	estExt_fgenesh2_pg.C_60305	1e-10	fgenesh1_pg.C_scaffold_1000903	3e-17	Genemark.5274_g	1e-12	estExt_fgenesh1_pg.C_370100	5e-08	PGTG_07189	3e-06	UM02061	3e-06
CNAG_06719		None		Afu4g12180	1e-06	None		None		BC1G_03285	4e-08	CIMG_10246	1e-07	GLRG_03859T0	8e-07	None		None		HCEG_02300	4e-08	MGG_16444T0	4e-06	gw1.1.4010.1	3e-09	NCU02752T0	2e-06	Pa_7_4280	8e-07	None		None		None		Hetan1.estExt_Genewise1.C_31743	1e-15	estExt_fgenesh2_pg.C_20246	7e-13	fgenesh1_pg.C_scaffold_1000903	4e-22	Genemark.5274_g	2e-17	None		None		None
CNAG_00670		None		Afu2g08040	1e-11	ANID_08694	8e-12	None		BC1G_07122	3e-09	CIMG_00917	4e-07	GLRG_07449T0	7e-08	FGSG_00974T0	7e-09	FOXG_05408T0	6e-12	HCEG_03597	1e-08	MGG_05153T0	9e-09	estExt_fgenesh1_pg.C_chr_120359	1e-07	NCU01731T0	3e-08	Pa_1_20900	3e-08	orf19.7034	4e-06	YOR181W	8e-07	None		estExt_Genemark.C_010198	1e-06	estExt_fgenesh2_pg.C_240131	6e-10	fgenesh1_pg.C_scaffold_2000376	1e-07	estExt_fgenesh1_pm.C_40319	4e-07	fgenesh2_pg.1_	2e-08	PGTG_03082	7e-08	UM02447	1e-07
CNAG_00018		None		Afu4g12180	8e-12	ANID_03650	6e-11	None		BC1G_03285	2e-09	CIMG_10246	3e-10	GLRG_05518T0	4e-09	FGSG_01293T0	2e-10	FOXG_10156T0	1e-10	HCEG_03351	2e-08	MGG_16444T0	2e-09	estExt_fgenesh1_kg.C_chr_10167	2e-08	NCU02752T0	9e-09	Pa_7_2610	2e-08	orf19.3986	5e-08	YPL248C	8e-08	SPBC530.05	2e-07	estExt_fgenesh1_pm.C_060860	1e-09	eu2.Lbscf0005g02030	4e-10	fgenesh1_pg.C_scaffold_3000216	2e-10	Genemark.5274_g	4e-09	None		None		UM01828	1e-08
CNAG_02305		None		None		None		None		None		None		None		None		None		None		None		None		None		None		None		None		None		None		None		None		estExt_fgenesh1_pg.C_60190	3e-26	None		None		UM00023	5e-14
CNAG_02877		PITG_04977	8e-07	Afu2g09330	6e-09	ANID_10491	3e-10	bgh05094	2e-06	BC1G_05781	3e-08	None		GLRG_01663T0	3e-08	FGSG_08243T0	4e-07	FOXG_11816T0	9e-09	HCEG_02338	6e-06	MGG_02226T0	9e-10	estExt_fgenesh1_pg.C_chr_100311	9e-11	NCU06109T0	3e-07	Pa_2_4060	1e-07	orf19.1490	6e-11	YIR019C	2e-10	SPAC56F8.16	2e-07	Hetan1.estExt_fgenesh2_pm.C_20294	1e-06	eu2.Lbscf0004g06630	6e-08	fgenesh1_pg.C_scaffold_7000059	3e-07	estExt_Genewise1Plus.C_30085	4e-07	fgenesh1_pg.C_scaffold_1000268	8e-08	PGTG_11743	4e-07	UM02257	3e-08
CNAG_04807		None		Afu4g11850	2e-07	ANID_08694	1e-08	bgh05211	2e-09	BC1G_12377	1e-07	CIMG_05854	1e-08	GLRG_04619T0	7e-09	FGSG_08924T0	2e-09	FOXG_03656T0	5e-09	HCEG_08272	2e-11	MGG_05891T0	2e-09	estExt_fgenesh1_pg.C_chr_40524	9e-10	NCU01924T0	4e-08	Pa_1_20900	4e-09	orf19.3190	6e-10	YKL015W	1e-06	SPCC320.03	6e-08	estExt_Genemark.C_050362	5e-08	eu2.Lbscf0003g08060	5e-08	fgenesh1_pg.C_scaffold_2000329	4e-07	estExt_Genewise1.C_80835	3e-08	estExt_fgenesh1_kg.C_420020	2e-07	PGTG_06503	4e-06	UM02451	5e-14
CNAG_06134		None		Afu5g03760	2e-06	ANID_11891	2e-06	bgh05739	5e-07	BC1G_05195	1e-08	CIMG_03044	9e-09	GLRG_10457T0	3e-06	FGSG_13987T0	1e-06	FOXG_09254T0	2e-07	None		MGG_09010T0	2e-07	estExt_fgenesh1_pg.C_chr_40120	1e-06	NCU04826T0	4e-07	Pa_7_7110	6e-06	orf19.1490	1e-06	YIR019C	3e-10	SPAPB1E7.04c	5e-08	estExt_Genemark.C_060568	2e-10	estExt_fgenesh2_pg.C_50421	3e-11	fgenesh1_pg.C_scaffold_5000380	2e-07	None		estExt_fgenesh1_pg.C_190024	6e-12	PGTG_08926	2e-07	UM05287	4e-06
CNAG_06188		None		Afu3g12780	1e-06	ANID_03120	1e-08	None		BC1G_14615	2e-06	None		None		None		FOXG_05408T0	7e-11	None		MGG_09263T0	7e-09	fgenesh1_pg.C_chr_5000188	2e-06	None		None		orf19.3252	9e-06	None		SPBC215.13	1e-05	estExt_fgenesh1_pm.C_020834	2e-07	eu2.Lbscf0035g00500	9e-09	fgenesh1_pg.C_scaffold_1000144	5e-06	None		None		PGTG_11743	1e-06	UM05959	2e-14
CNAG_00505		None		None		ANID_04185	5e-08	None		None		None		None		None		None		None		None		None		None		None		None		None		None		estExt_fgenesh1_kg.C_030007	9e-11	None		None		None		None		None		None
CNAG_00883		None		Afu5g01460	4e-06	ANID_01848	2e-07	bgh01891	2e-06	None		CIMG_08192	7e-06	GLRG_03456T0	1e-06	FGSG_12597T0	3e-06	FOXG_01820T0	7e-08	None		MGG_09273T0	3e-07	fgenesh1_pg.C_chr_14000053	1e-06	NCU04001T0	8e-07	None		orf19.4166	2e-06	YLR228C	9e-06	SPAC821.07c	7e-06	estExt_fgenesh1_kg.C_040413	1e-06	None		fgenesh1_pg.C_scaffold_4000174	2e-07	estExt_fgenesh1_kg.C_70271	4e-07	None		None		UM05820	2e-12
CNAG_02066		None		Afu6g08790	2e-07	ANID_01729	2e-07	None		BC1G_07122	1e-06	CIMG_01608	2e-06	GLRG_10614T0	6e-09	FGSG_13652T0	2e-06	FOXG_05408T0	3e-07	HCEG_01218	2e-07	None		None		NCU02853T0	4e-06	None		None		None		None		Hetan1.Genemark.10135_g	9e-11	eu2.Lbscf0035g00500	7e-06	fgenesh1_pg.C_scaffold_3000269	2e-06	estExt_Genewise1Plus.C_30085	3e-06	None		PGTG_18887	3e-06	UM02209	6e-08
CNAG_02322		None		None		None		None		None		CIMG_08688	2e-06	None		None		None		None		None		None		None		None		None		None		None		None		None		None		estExt_fgenesh1_kg.C_41437	5e-06	None		None		UM05418	2e-26
CNAG_03741		None		None		None		None		None		None		GLRG_04435T0	1e-06	FGSG_06436T0	5e-06	FOXG_02607T0	6e-06	None		None		None		None		None		None		None		SPCC417.09c	1e-06	None		eu2.Lbscf0035g00500	2e-06	None		e_gw1.12.901.1	5e-06	estExt_fgenesh2_pg.C_590009	8e-07	PGTG_19275	7e-08	UM04235	7e-11
CNAG_03894		None		Afu7g01810	9e-10	ANID_05849	8e-07	bghP006576	1e-07	BC1G_09809	2e-09	CIMG_01608	3e-09	GLRG_07449T0	2e-07	FGSG_07198T0	6e-07	FOXG_01595T0	2e-07	HCEG_02338	4e-10	MGG_12349T0	8e-07	estExt_fgenesh1_pm.C_chr_20511	8e-08	NCU04851T0	8e-09	Pa_5_930	8e-09	orf19.5992	2e-13	YLR266C	6e-07	SPAC1327.01c	9e-06	estExt_Genemark.C_050362	7e-09	eu2.Lbscf0002g08690	1e-10	fgenesh1_pg.C_scaffold_20000087	1e-07	estExt_Genewise1.C_80835	5e-09	estExt_fgenesh1_pg.C_360112	4e-09	PGTG_12463	1e-07	UM02209	8e-07
CNAG_04353		PITG_04977	2e-07	Afu2g09490	3e-09	ANID_08190	8e-06	None		BC1G_04317	5e-08	CIMG_01185	9e-06	GLRG_04156T0	2e-07	FGSG_13987T0	1e-07	None		HCEG_07483	2e-06	MGG_13557T0	8e-10	estExt_fgenesh1_pg.C_chr_110053	2e-09	NCU06109T0	4e-08	Pa_4_7690	1e-06	orf19.570	8e-07	YIR019C	1e-07	SPBC215.13	2e-06	fgenesh1_pm.07_49	8e-08	fgenesh3_pg.C_scaffold_12000155	9e-08	fgenesh1_pg.C_scaffold_16000112	1e-10	Genemark.11831_g	2e-08	fgenesh2_pg.32_	6e-06	PGTG_04476	1e-07	UM04469	9e-14
CNAG_04908		None		Afu2g12980	3e-06	ANID_04562	7e-08	None		None		None		GLRG_05175T0	5e-07	FGSG_05213T0	6e-08	FOXG_03184T0	9e-08	None		MGG_03288T0	7e-06	estExt_Genewise1Plus.C_chr_12776	2e-06	None		Pa_3_9540	4e-06	None		None		None		estExt_fgenesh1_pg.C_020074	4e-08	fgenesh3_pg.C_scaffold_4000786	5e-08	fgenesh1_pg.C_scaffold_14000237	7e-11	None		estExt_fgenesh2_pg.C_610024	1e-06	PGTG_14882	2e-07	UM02447	6e-07
CNAG_05153		None		None		None		None		BC1G_14396	3e-06	CIMG_00643	9e-06	None		FGSG_09565T0	1e-06	FOXG_06266T0	5e-06	None		None		estExt_fgenesh1_pg.C_chr_110053	4e-07	NCU06263T0	3e-06	None		None		None		SPCC290.04	4e-09	estExt_fgenesh1_pm.C_060692	3e-06	estExt_fgenesh2_pg.C_240131	5e-06	None		None		None		PGTG_02717	7e-06	UM03907	1e-11
CNAG_00871		None		None		None		None		None		None		None		None		None		None		None		None		None		Pa_2_900	1e-06	None		None		None		estExt_Genemark.C_060568	4e-06	estExt_fgenesh2_pg.C_50421	5e-09	None		None		None		PGTG_08926	9e-06	None
CNAG_01431		None		None		None		None		None		None		None		None		None		None		None		estExt_Genewise1Plus.C_chr_41111	3e-09	None		None		None		None		None		None		None		None		None		None		None		None
CNAG_01841		None		None		None		bghP006869	3e-06	BC1G_14396	3e-06	None		GLRG_02856T0	1e-06	FGSG_09565T0	8e-08	FOXG_06266T0	2e-07	HCEG_09139	9e-06	None		estExt_fgenesh1_pg.C_chr_90446	5e-07	NCU07728T0	1e-06	Pa_1_24000	1e-06	orf19.4869	4e-09	YFL021W	3e-08	SPCC1393.08	2e-06	estExt_fgenesh1_pg.C_080367	2e-07	None		None		None		None		None		UM01050	3e-06
CNAG_01883		None		None		None		bgh03088	7e-07	None		None		None		None		None		None		None		None		None		None		None		None		SPCC1393.08	3e-07	None		None		None		None		None		None		None
CNAG_01977		None		None		None		None		None		None		GLRG_10847T0	5e-06	None		None		None		None		None		None		None		None		None		None		None		None		None		None		None		None		None
CNAG_03132		None		Afu6g01960	8e-06	None		None		None		None		None		None		None		None		None		None		None		None		None		None		None		estExt_Genewise1Plus.C_022763	2e-06	eu2.Lbscf0035g00500	5e-08	fgenesh1_pg.C_scaffold_8000191	5e-07	e_gw1.12.901.1	1e-07	estExt_fgenesh2_pg.C_550033	1e-06	None		UM04235	1e-08
CNAG_04130		None		Afu8g02710	4e-08	ANID_08885	4e-08	None		BC1G_05674	1e-06	CIMG_02319	3e-06	GLRG_04202T0	3e-07	FGSG_05925T0	1e-07	FOXG_08713T0	3e-07	HCEG_02696	7e-06	MGG_07218T0	3e-07	estExt_fgenesh1_pg.C_chr_10960	2e-07	NCU02752T0	8e-06	Pa_0_930	1e-06	orf19.5338	4e-06	YPL248C	3e-08	SPAC1327.01c	2e-08	estExt_Genemark.C_050362	2e-07	eu2.Lbscf0003g08060	1e-06	None		estExt_Genewise1.C_80835	3e-07	None		None		None
CNAG_04263		None		None		None		None		BC1G_09852	4e-06	None		None		FGSG_09565T0	8e-06	FOXG_06266T0	5e-07	HCEG_06663	8e-07	None		estExt_fgenesh1_pg.C_chr_90446	5e-06	None		None		None		None		None		None		None		None		estExt_Genewise1Plus.C_61435	4e-06	None		None		UM04252	4e-06
CNAG_04457		None		Afu8g07360	5e-07	ANID_11003	3e-06	bghP003972	9e-06	BC1G_06121	2e-06	None		GLRG_06899T0	2e-06	FGSG_06750T0	1e-06	FOXG_02079T0	4e-08	HCEG_01218	3e-07	MGG_00329T0	6e-06	gw1.8.124.1	4e-06	None		Pa_1_10140	1e-06	orf19.7570	1e-05	None		SPAC1486.10	6e-09	None		eu2.Lbscf0035g00500	2e-08	None		fgenesh1_kg.8_94_	1e-08	None		None		UM02451	5e-07
CNAG_04878		None		None		None		None		None		None		None		None		None		None		None		None		None		None		None		None		None		None		None		None		None		None		None		None
CNAG_05010		None		Afu1g06900	1e-06	None		None		BC1G_00093	3e-08	CIMG_05779	8e-07	None		None		None		None		MGG_14175T0	9e-06	None		NCU07952T0	5e-09	Pa_3_10310	1e-06	orf19.5975	5e-06	YIR019C	5e-08	None		None		fgenesh3_pg.C_scaffold_16000080	5e-06	fgenesh1_pg.C_scaffold_2000376	3e-06	fgenesh1_kg.13_	1e-06	EuGene.00190091	1e-06	None		UM03213	8e-07
CNAG_05019		None		None		None		None		None		None		None		None		None		None		None		None		None		None		None		None		None		None		None		None		None		None		None		None
CNAG_05093		None		None		None		None		None		None		None		None		None		None		None		None		None		None		None		None		None		None		None		None		None		None		None		None
CNAG_05176		PITG_04977	5e-06	None		None		None		None		None		None		FGSG_04574T0	4e-06	FOXG_00297T0	6e-06	HCEG_04004	8e-06	None		estExt_fgenesh1_pg.C_chr_10235	2e-08	None		None		None		YDL106C	3e-06	None		estExt_fgenesh1_pm.C_010174	3e-10	None		fgenesh1_pg.C_scaffold_13000355	7e-08	estExt_fgenesh1_pg.C_210056	2e-06	None		None		None
CNAG_05186		None		None		None		None		None		None		None		None		None		None		None		None		NCU06362T0	5e-06	None		None		None		None		None		None		None		None		None		None		None
CNAG_06762		None		Afu3g13870	8e-09	ANID_03152	9e-09	bgh03088	5e-09	BC1G_10441	7e-09	CIMG_00087	1e-08	GLRG_03333T0	7e-09	None		FOXG_14975T0	2e-09	HCEG_06979	7e-09	MGG_07319T0	4e-09	estExt_fgenesh1_pg.C_chr_11429	8e-09	NCU01154T0	7e-09	Pa_2_1880	7e-09	orf19.4056	1e-06	None		None		gw1.04.2794.1	2e-10	eu2.Lbscf0011g03570	1e-08	fgenesh1_pg.C_scaffold_3000521	4e-06	estExt_fgenesh1_pg.C_70572	9e-09	fgenesh1_pg.C_scaffold_14000144	4e-06	PGTG_06212	5e-08	UM05773	1e-08
CNAG_06814		None		Afu1g15550	2e-06	None		None		None		CIMG_03328	7e-07	GLRG_00169T0	6e-06	FGSG_05475T0	6e-06	None		None		None		None		None		None		None		None		None		Hetan1.EuGene1000636	1e-06	None		None		fgenesh1_pg.21_	2e-08	None		PGTG_05144	6e-06	None
CNAG_06921		None		None		None		None		BC1G_12793	1e-06	None		GLRG_07720T0	4e-06	FGSG_08013T0	3e-07	None		None		None		estExt_fgenesh1_pg.C_chr_110053	1e-09	None		Pa_1_20280	7e-06	None		YIR019C	3e-08	SPBC215.13	1e-08	None		None		fgenesh1_pg.C_scaffold_11000355	7e-07	None		None		PGTG_11743	2e-09	None
CNAG_07940		None		None		None		None		BC1G_06456	3e-07	None		None		None		None		None		None		None		NCU01345T0	7e-06	None		None		None		None		None		None		None		None		None		None		UM03509	9e-07
CNAG_02241		None		None		None		None		None		None		None		None		None		None		None		None		None		None		None		None		None		None		None		None		None		None		None		None
[truncated: 22 more columns]
