# Supplementary material for: Systematic functional profiling of transcription factor networks in Cryptococcus neoformans
Source: Nat Commun. 2015 Apr 7;6:6757. doi: 10.1038/ncomms7757 (PMC4391232; doi:10.1038/ncomms7757)
Supplement: Supplementary Data 4 — Complete phenome heat map of C. neoformans transcription factors [file ncomms7757-s5.xlsx]

## Sheet: Heat map introduction
Supplementary Data 4. Complete phenome heat map of C. neoformans transcription factors (Heat Map Introduction)
1. Abbreviation
			Tested condition
	25	incubated at 25oC	Cells were incubated at 25oC for 2-4 days.			RMS	Relative median survival days = [median survival day for a mutant]/[median survival day for the wt strain
	30	incubated at 30oC	Cells were incubated at 30oC for 2-4 days.			D30	YPD 30oC, (Cell concentration: 2 X 108 cells/ml)
	37	incubated at 37oC	Cells were incubated at 37oC for 2-4 days.			D32	YPD 30oC, (Cell concentration: 5 X 107 cells/ml)
	39	incubated at 39oC	Cells were incubated at 39oC for 2-4 days.			FCZ	Fluconazole treatment, (Cell concentration: 5 X 107 cells/ml)
	MA	Mating	Cells were incubated with opposite mating type cells onto the V8 media in the dark for 15 days.			SDS	SDS 0.0% treatment, (Cell concentration: 5 X 107 cells/ml)
	ME	Melanin	Cells were spotted onto the Niger seed media containing glucose and further incubated at 37C for 2-4 days.			D37	YPD 37oC, (Cell concentration: 5 X 107 cells/ml)
	CA	Capsule	Cells were incubated onto the solid-agared DME media and relative packed cell volume was measured			G30	YP+galactose (Cell concentration: 2 X 108 cells/ml)
	UR	Urease	Cells were spotted onto the Christensen's agar media and further incubated at 30oC for 2-4 days.
	NR	NaCl treatment under glucose-rich condition	Cells were spotted onto the YPD media containing 1.5 M NaCl for 2-5 days.
	KR	KCl treatment under glucose-rich condition	Cells were spotted onto the YPD media containing 1.5 M KCl for 2-5 days.
	SR	Sorbitol treatment under glucose-rich condition	Cells were spotted onto the YPD media containing 2 M sorbitol for 2-5 days.
	NS	NaCl treatment under glucose-starved condition	Cells were spotted onto the YP media containing 1 M NaCl for 2-5 days.
	KS	KCl treatment under glucose-starved condition	Cells were spotted onto the YP media containing 1 M KCl for 2-5 days.
	SS	Sorbitol treatment underglucose-starved condition	Cells were spotted onto the YP media containing 2 M sorbitol for 2-5 days.
	HP	Hydrogen peroxide	Cells were spotted onto the YPD media containing 2.5 ~ 3.5 mM concentration of hydrogen peroxide for 2-5 days.
	TH	Tert-butyl hydroperoxide	Cells were spotted onto the YPD media containing 0.6 ~ 0.8 mM concentration of tert-butyl hydroperoxide for 2-5 days.
	MD	Menadione	Cells were spotted onto the YPD media containing 0.01 ~ 0.03 mM concentration of menadione for 2-5 days.
	DA	Diamide	Cells were spotted onto the YPD media containing 2.5 ~ 3.5 mM concentration of diamide for 2-5 days.
	MS	Metyl methanesulfonate (MMS)	Cells were spotted onto the YPD media containing 0.02 ~ 0.06% MMS for 2-5 days.
	HU	Hydroxyurea (HU)	Cells were spotted onto the YPD media containing 40 ~ 100 mM concentration of HU for 2-5 days.
	TM	Tunicamycin	Cells were spotted onto the YPD media containing 0.2 ~ 0.4 μg/ml concentration of TM for 2-5 days.
	DT	Dithiothreitol	Cells were spotted onto the YPD media containing 15 ~ 20 mM concentration of DTT for 2-5 days.
	CD	CdSO4	Cells were spotted onto the YPD media containing 20 ~ 35 μM concentration of for CdSO4 2-5 days.
	CR	Congo-red	Cells were spotted onto the YPD media containing 0.8 ~ 1% congo-red for 2-5 days.
	CW	Calcofluor white (CFW)	Cells were spotted onto the YPD media containing 3 ~ 5 mg/ml concentration of CFW for 2-5 days.
	SD	Sodium dodecyl sulfate (SDS)	Cells were spotted onto the YPD media containing 0.03 ~ 0.05% SDS for 2-5 days.
	FC	Flucytosine	Cells were spotted onto the YPD media containing 300 ~ 500 μg/ml concentration of flucytosine for 2-5 days.
	AB	Amphotericin B	Cells were spotted onto the YPD media containing 0.8 ~ 1.2 μg/ml concentration of Amphotericin B for 2-5 days.
	FZ	Fluconazole	Cells were spotted onto the YPD media containing 14 ~ 18 μg/ml concentration of fluconazole for 2-5 days.
	FX	Fludioxonil	Cells were spotted onto the YPD media containing 0.5 ~ 5 μg/ml concentration of fludioxonil for 2-5 days.
2. Phenotypic Heat Map Scales
		Strongly sensitive or defective (1000 fold)
		Moderately sensitive or defective (100 fold)
		Weakly sensitive or defective (10 fold)
		Wild-type like
		Weakly resistant or enhanced (10 fold)
		Moderately resistant or enhanced (100 fold)
		Strongly resistant or enhanced (1000 fold)
3. STM score
		STM≤-6
		-6<STM≤-3
		-3<STM≤-2
		-2<STM<2
		2≤STM<3
		3≤STM<6
		6≤STM
4. Galleria virulence data scales
		Relative median survival days ratio
		1.8≤RMS ratio (p<0.05)
		1.4≤RMS ratio <1.8 (p<0.05)
		1<RMS ratio<1.4 (p<0.05)
		1 ≈ RMS ratio (p<0.05)
		0.8≤RMS ratio<1 (p<0.05)
		0.6≤RMS ratio<0.8 (p<0.05)
		RMS ratio<0.6 (p<0.05)
5. RNAseq Heat Map Scales
		(Unit : the number of reads per gene)
	Color code	Range
		Min	Max
		50230.6	66974.1
		33487.1	50230.6
		20092.2	33487.1
		13394.8	20092.2
		11720.5	13394.8
		10046.1	11720.5
		8371.76	10046.1
		6697.41	8371.76
		5357.93	6697.41
		4464.94	5357.93
		3827.09	4464.94
		3348.7	3827.09
		2232.47	3348.7
		1339.48	2232.47
		892.988	1339.48
		669.741	892.988
		0	669.741

## Sheet: Total heat map
Supplementary Data 4. Complete phenome heat map of C. neoformans transcription factors (Total Heat Map)
																																		in vivo virulence data
																																		Insect		Mouse		Expression data (RNAseq)
	H99 lD	Designated name	TF class	25	30	37	39	MA	ME	CA	UR	NR	KR	SR	NS	KS	SS	HP	TH	MD	DA	MS	HU	TM	DT	CD	CR	CW	SD	FC	AB	FZ	FX	Virulence	RMS	Virulence	STM score	D30	D32	FCZ	SDS	D37	G30
1	02566	FKH2	FKH																															WT	0.833333	WT	0.948375	1977	4020	4689	5333	3412	2799
2	00791	HLH1	HLH																															WT	1	Reduced	-2.40845	5154	1885	1836	1840	1340	5846
3	01069	FZC11	FZC																															WT	1	WT	-1.32855	4955	3266	3337	2446	2403	3983
4	07464	MBS1	APS																															WT	0.833333	WT	-0.220044	2411	4673	4388	5867	5240	2760
5	03401	GAT203	GAT																															WT	0.833333	WT	1.32847	5447	2728	2961	2819	2572	6048
6	04588	ERT1	FZC																															WT	1	WT	0.986423	2351	3240	3119	4084	4448	1996
7	00828	SIP401	FZC																															WT	0.833333	WT	-0.604041	1045	634	542	446	480	1158
8	03561	FZC33	FZC																															WT	0.833333	WT	-0.572631	2573	2758	2883	2461	1722	3753
9	06762	GAT204	GAT																															Reduced	1.5	Enhanced	2.98655	3843	2068	1836	1817	1537	3848
10	06276	CEP3	FZC																															WT	0.833333	WT	-0.876663	5983	3427	3579	3085	2863	5157
11	05785	STB4	FZC																															WT	1	WT	0.674931	1164	217	251	205	165	1339
12	03132	FZC5	FZC																															WT	1	Reduced	-2.69448	68	20	19	15	36	153
13	01438	MBS2	APS																															WT	1	Reduced	-2.44333	1706	3280	3042	3618	3744	2141
14	07593	YAP4	BZP																															WT	0.9	Enhanced	2.63694	5165	3392	3521	3591	2966	3903
15	04837	MLN1	HLH																															WT	1	WT	-1.35291	122	23	43	48	38	572
16	05093	HOB6	HOM																															WT	1	WT	-0.753329	154	17	27	19	72	223
17	05642	FZC37	FZC																															WT	1	Reduced	-1.62386	3635	3502	3692	3736	3816	4086
18	05431	RIM101	C2Z																															WT	1.1	WT	0.142092	3480	3274	4228	3351	2004	4556
19	04398	ARO80	FZC																															WT	1	WT	-0.4838	5705	4257	4414	4302	4239	5408
20	04878	FZC1	FZC																															Reduced	1.2	Reduced	-5.36509	2050	1520	1721	1472	1489	2055
21	03183	FZC24	FZC																															WT	1	WT	0.955223	4379	4631	4390	4645	4116	6113
22	03710	ECM22	FZC																															WT	0.833333	WT	-0.624229	4663	3657	3859	3724	3577	4228
23	03279	CCD4	HOM																															WT	0.92	WT	0.459517	1607	1358	1435	1110	972	1849
24	04637	MBF1	HTH																															WT	0.833333	WT	-1.41455	10877	23749	22473	19973	22781	8744
25	06425	PPR1	FZC																															WT	0.833333	WT	-0.585153	1044	1399	1345	1267	1230	1885
26	04345	ARO8001	FZC																															WT	1	WT	0.666141	2864	2283	2403	1122	1598	3622
27	04184	FZC47	FZC																															WT	0.833333	Reduced	-3.36775	962	1286	1402	1407	1503	1374
28	02774	MAL13	FZC																															WT	0.92	Reduced	-5.21975	4470	2600	2735	2132	2246	4024
29	00670	FZC12	FZC																															WT	0.833333	WT	0.318521	450	379	441	542	897	578
30	00068	MET32	C2Z																															WT	1	Reduced	-1.6676	2084	878	867	903	869	2400
31	05010	ZFC7	C2Z																															WT	1	WT	1.29017	155	44	34	66	113	179
32	04090	ATF1	BZP																															WT	1.09	WT	-0.895322	13792	9757	11079	10091	7251	15044
33	06134	BZP1(HXL1)	BZP																															Reduced	>1.67	Reduced	-6.82044	20062	13380	16449	12636	14649	15009
34	04630	YAP2	BZP																															WT	0.833333	WT	0.406403	21898	9257	11661	7704	4927	16356
35	07901	FZC29	FZC																															WT	0.916667	WT	0.245797	11379	6006	6033	4395	5217	10343
36	01173	PAN1	P53																															WT	1	Reduced	-1.88125	6425	6156	6585	4491	4155	5803
37	03115	FZC46	FZC																															WT	1	WT	-0.0717813	1308	1271	1076	2453	2807	1537
38	07924	MCM1	SRF																															WT	1	WT	-0.78153	1985	2307	2390	2754	2833	2532
39	07435	HAP2	CCA																															WT	1.2	WT	-0.145232	779	886	980	1103	576	1437
40	02555	SIP402	FZC																															WT	1	WT	-0.14893	4953	4852	4883	4770	3106	4688
41	04594	FZC27	FZC																															WT	1	WT	0.502722	901	819	876	837	447	1322
42	06188	FZC15	FZC																															WT	1	WT	0.802677	1441	933	1106	662	836	2438
43	05170	PIP2	FZC																															WT	1	WT	-0.17254	4729	1987	2149	2706	1721	4746
44	02241	HOB5	HOM																															WT	1	WT	-1.36336	92	14	15	15	5	50
45	06921	HOB4	HOM																															WT	1.2	WT	0.141452	1691	1067	972	1153	1016	2202
46	05186	GRF1	GRF																															WT	1	WT	1.4797	606	688	705	1008	710	793
47	00896	FZC34	FZC																															WT	1	WT	0.00513697	1038	1163	1189	871	1085	1514
48	00039	ZFC6	C2Z																															WT	1.16667	WT	0.226491	2971	1367	1396	1770	2051	3310
49	07940	BZP5	BZP																															WT	1	WT	0.12444	580	1004	1059	833	851	659
50	06814	SXI1alpha	HOM																															WT	1	WT	0.41467	3627	733	671	1027	1488	2869
51	01454	STE12	C2Z																															WT	0.9	WT	0.57527	11609	6811	7221	8509	7676	9430
52	03527	HEL2	C2Z																															WT	0.833333	Enhanced	2.49349	7116	6073	6074	4707	2839	6269
53	05255	FZC2	FZC																															WT	0.833333	WT	-1.45745	5222	3764	3798	2773	2761	5145
54	05112	FZC42	FZC																															WT	0.833333	WT	-1.33426	6755	5531	6073	5396	6347	6744
55	01883	GAT8	GAT																															WT	0.88	WT	0.16784	592	43	28	104	122	771
56	04353	CLR1	C2Z																															WT	0.833333	Reduced	-1.59076	5947	3739	3907	2357	1582	3958
57	05375	HLH2	HLH																															WT	0.83	WT	0.466849	25654	21430	23496	20929	15543	19622
58	03998	RLM1	SRF																															WT	0.833333	WT	-0.585558	2521	2775	3081	2572	2136	3222
59	00239	YAP1	BZP																															Reduced	1.15	WT	0.812161	1855	1624	1687	1259	1301	2504
60	06871	FZC41	FZC																															WT	1	WT	0.863556	2585	2786	2944	2146	2339	2875
61	00156	SP1(CRZ1)	C2Z																															Reduced	1.37	WT	-0.485271	5915	7539	8143	6832	4237	7412
62	04268	APN2	GRF																															WT	1	WT	0.174216	2018	2211	2491	1510	1542	2145
63	05420	USV101	C2Z																															Reduced	1.5	Reduced	-4.68499	1735	3301	3491	2456	2359	2407
64	00018	FZC6	FZC																															WT	1	WT	1.01723	2828	3393	3455	3802	4536	3088
65	03346	BZP4	BZP																															WT	0.833333	WT	0.600254	1012	462	499	277	605	1601
66	00514	GAT6	GAT																															WT	0.99	Enhanced	1.52136	2765	3398	3465	2993	3030	3757
67	05538	JJJ1	C2Z																															WT	1	WT	-0.728583	2225	1927	1926	2525	2890	2366
68	03409	SKN7	HSF																															WT	1.16667	WT	1.03219	4455	5377	5949	4778	4816	5454
69	06339	FZC35	FZC																															WT	0.92	WT	-0.705413	4043	2046	2262	2007	2457	4427
70	07011	FZC22	FZC																															WT	0.833333	Reduced	-2.31015	10018	4391	4078	3271	2639	8382
71	07506	FAP1	NFX																															WT	1	WT	-0.582379	5435	4952	4399	4630	4774	4952
72	04807	FZC8	FZC																															WT	0.833333	WT	0.377917	5948	3781	3483	5394	2499	7932
73	02435	BWC2	GAT																															Reduced	1.5	Reduced	-4.66359	6635	4727	4586	6939	4669	6076
74	02364	FZC19	FZC																															WT	0.833333	WT	1.41445	1187	1470	1527	1497	1308	1404
75	03116	HCM1	FKH																															WT	1	WT	-0.854753	2324	3547	3483	3039	3332	3371
76	02877	FZC51	FZC																															WT	0.92	WT	0.393579	43709	20516	23361	12317	8120	31625
77	00559	BZP3	BZP																															WT	0.92	WT	-0.637988	14889	8833	9120	29573	6816	17469
78	03914	FZC14	FZC																															WT	1	WT	-0.345112	3692	1784	1705	1525	1829	5221
79	00871	CLR3	BZP																															WT	1	WT	0.324894	743	133	108	242	250	753
80	06483	FZC25	FZC																															WT	1.2	WT	0.0288527	2537	2666	3085	2162	3026	2612
81	07797	CRL6	FKH																															WT	1	WT	0.145763	2141	1083	777	1224	1624	1162
82	05019	FZC21	FZC																															WT	1	WT	-0.586199	1988	2042	2131	1561	1631	1987
83	05380	FZC44	FZC																															WT	1	WT	-0.876537	4255	4351	4347	3489	3907	3944
84	04518	ZFC5	C2Z																															WT	1	WT	-0.324788	1478	947	909	906	1034	2005
85	05176	HOB3	HOM																															WT	1	Enhanced	2.5313	2483	2578	2447	3285	2819	3074
86	05861	FKH101	FKH																															WT	1	WT	0.337602	1425	287	324	236	790	1767
87	00460	LIV1	HLH																															WT	1	Reduced	-3.87571	1337	1270	1240	1447	1719	1533
88	02305	FZC45	FZC																															WT	1	WT	0.219423	828	1015	1108	1174	979	971
89	03849	ASG1	FZC																															WT	1	WT	-0.035902	6472	3969	4222	4763	4501	6060
90	01014	ZFC4	C2Z																															WT	1	WT	0.761261	4149	4905	5420	4706	3317	4773
91	01858	HOB2	HOM																															WT	1.03	WT	0.720695	240	118	127	113	264	418
92	06719	FZC49	FZC																															WT	1	WT	-0.813062	2093	1354	1227	1721	1263	2582
93	04093	YRM103	FZC																															WT	1.16667	WT	-0.463135	579	306	376	167	165	729
94	04176	HSF2	HSF																															WT	1	WT	-0.503503	7574	5785	7006	4481	4354	6871
95	01431	HOB1	HOM																															Reduced	1.46	Reduced	-5.34077	942	1108	1066	1191	1044	1229
96	07443	HLH4	HOM																															WT	1	WT	0.159706	191	18	20	17	30	136
97	04916	FZC16	FZC																															WT	1	WT	-0.352212	182	215	170	200	232	193
98	05392	ZAP104	C2Z																															WT	1	Reduced	-5.52884	2011	891	922	670	924	1972
99	02322	FZC17	FZC																															WT	0.85	Enhanced	3.44335	1504	1577	1608	1539	1959	1693
100	04012	FZC18	FZC																															WT	1	Enhanced	1.58723	1655	1908	1855	1365	1807	1817
101	00505	FZC28	FZC																															WT	1.2	WT	0.23554	1534	979	907	989	1232	1921
102	06751	HLH3	HLH																															WT	1	WT	-0.513895	3210	1932	1882	2373	3396	3122
103	04841	FZC43	FZC																															WT	1	Reduced	-3.40302	2719	1956	2065	2270	1912	2760
104	03212	HCM101	FKH																															WT	1.02	WT	1.4694	420	1057	1070	971	1352	794
105	01626	ADA2	MYB																															Reduced	>1.43	WT	1.44874	919	3303	3421	3018	3023	1323
106	03894	PDR802	FZC																															Reduced	1.73	Reduced	-7.21255	653	377	355	538	860	679
107	02066	FZC13	FZC																															WT	0.92	WT	-0.182294	174	110	110	123	161	258
108	06818	HAP1	FZC																															WT	0.833333	WT	-0.25943	796	773	855	558	623	1012
109	05940	ZFC3	C2Z																															WT	1	WT	0.443569	12958	11447	12069	11114	9114	13087
110	01948	FZC36	FZC																															WT	0.833333	WT	0.223464	4047	3692	3384	3406	5009	3583
111	04804	SRE1	HLH																															Reduced	2.04	Reduced	-4.64379	28669	10245	32657	4629	3267	21715
112	04352	ZAP103	C2Z																															WT	1	WT	0.180955	1126	1543	1335	1327	1127	1352
113	03768	FZC32	FZC																															WT	0.833333	WT	0.470141	3486	2376	2624	2184	2306	3876
114	01977	FZC39	FZC																															WT	1	WT	-1.15785	93	22	18	27	95	167
115	04895	FZC3	FZC																															WT	1.1	WT	0.182775	3666	2354	2227	2221	2367	5077
116	04583	DDT1	DDT																															WT	1	Reduced	-4.83299	6596	5870	5710	6453	7288	7501
117	01973	ZFC2	C2Z																															Reduced	1.34	Reduced	-3.55432	9172	8289	10166	6934	6947	9992
118	02603	ZFC1	C2Z																															WT	1.7	Enhanced	2.28962	1844	993	839	319	375	2144
119	04036	HSF3	HSF																															WT	1.12	Reduced	-1.65465	1126	190	218	281	305	1145
120	06156	FZC7	FZC																															WT	1.4	WT	-0.284444	5471	8213	8663	10066	5834	5831
121	03431	FZC48	FZC																															WT	1.8	WT	0.289255	3496	2588	2790	2141	2047	3685
122	07922	FZC4	FZC																															WT	1.22	WT	-0.575187	2657	2017	1729	2259	2571	2814
123	00031	MLR1	FZC																															WT	1.13	WT	0.0830472	2011	1712	1750	1837	2843	1975
124	03018	ASG101	FZC																															WT	1.6	WT	0.302775	2592	3001	3045	2187	2343	2855
125	04263	BZP2	BZP																															Reduced	1.58	WT	1.28927	726	1360	1240	1473	1609	1198
126	01708	GAT7	GAT																															WT	1.2	WT	-0.567163	1658	2257	2269	2434	3063	2487
127	00332	SIP4	FZC																															WT	1.2	WT	0.460843	6194	1423	1324	1611	2507	7870
128	07724	CUF1	CDB																															WT	1.2	Enhanced	5.6561	5645	5508	4763	6268	4713	7504
129	03902	RDS2	FZC																															WT	1.2	WT	0.177035	5403	6827	6354	5235	3508	5175
130	03366	ZNF2	C2Z																															WT	1	Enhanced	3.35198	1361	647	575	633	870	1581
131	05222	NRG1	C2Z																															Reduced	1.33	Reduced	-6.7307	1979	1971	1967	2075	1837	2257
132	05049	PIP201	FZC																															WT	1	WT	0.522711	1861	1664	1679	1606	1611	2434
133	02516	HLH5	HLH																															WT	1	WT	-0.0224936	2330	381	343	609	811	2388
134	04774	FZC26	FZC																															WT	1.1	WT	-1.43031	6367	3369	3555	4652	4971	7836
135	03059	FZC9	FZC																															WT	1.08	WT	-3.85893	2493	2460	2769	1665	2602	2275
136	00193	GAT1	GAT																															WT	1	WT	0.849644	11346	6283	6118	7990	10894	9972
137	03336	FZC50	FZC																															Reduced	1.47	WT	-0.736543	4829	4629	5196	3539	5649	4756
138	03086	FZC20	FZC																															WT	0.92	WT	-0.066322	1571	2107	2348	1997	2216	1310
139	03229	YOX101	HOM																															WT	0.92	WT	1.34558	633	481	499	369	522	675
140	01841	GLN3	GAT																															WT	1.1	WT	0.535602	174	73	57	44	297	435
141	02476	YRM101	FZC																															WT	0.96	WT	-0.338934	1191	1044	1028	714	925	1345
142	05153	GAT5	GAT																															WT	1	Reduced	-4.90984	1818	2735	3016	3074	2608	2816
143	02700	ZFC8	C2Z																															WT	1	WT	-0.529995	8045	8125	8880	6789	9177	8274
144	04586	HOB7	HOM																															WT	1	WT	-0.13264	4024	4885	5170	4075	2801	6368
145	02723	FZC23	FZC																															WT	1	WT	0.409988	4718	4030	4413	3227	3085	4062
146	03741	FZC31	FZC																															Reduced	1.16667	Reduced	-4.32876	122	55	50	90	181	188
147	04457	FZC30	FZC																															WT	1	Reduced	-1.9488	658	64	45	64	112	1570
148	06283	LIV4	MYB																															WT	1.09	WT	-1.09644	1799	1998	1948	2260	2148	2048
149	07411	RUM1	PHZ																															WT	1	WT	0.230378	17767	8124	8596	8409	8893	14401
150	04836	FZC10	FZC																															WT	1.09	WT	-0.104013	613	848	790	734	1282	859
151	00841	FZC40	FZC																															WT	1	Enhanced	1.68848	594	529	533	725	839	1072
152	06223	MIZ1	MIZ																															WT	1	WT	-0.163748	2232	2262	2357	2127	2382	2296
153	00830	FZC38	FZC																															WT	1	Enhanced	2.17222	2998	1827	1863	1511	1195	3297
154	01551	GAT201	GAT																															Reduced	1.9	Reduced	-11.1257	676	638	595	412	444	761
155	04908	CLR4	BZP																															WT	1.2	WT	1.35555	700	947	989	1142	617	984

## Sheet: High confident strains
Supplementary Data 4. Complete phenome heat map of C. neoformans transcription factors (High confident strains)
																																			in vivo virulence data
																																			Insect			Mouse		Expression data (RNAseq)
	H99 lD	Designated name	TF class	Strain informatin	25	30	37	39	MA	ME	CA	UR	NR	KR	SR	NS	KS	SS	HP	TH	MD	DA	MS	HU	TM	DT	CD	CR	CW	SD	FC	AB	FZ	FX	Virulence	RMS	p-value	Virulence	STM score	D30	D32	FCZ	SDS	D37	G30
1	02566	FKH2	FKH	YSB1339																															WT	0.833333	0.244	WT	0.160523	1977	4020	4689	5333	3412	2799
				YSB1340																																		Enhanced	1.73623
2	00791	HLH1	HLH	YSB1175																															WT	1	0.3466	Reduced	-3.35392	5154	1885	1836	1840	1340	5846
				YSB1176																																		WT	-1.46298
3	07464	MBS1	APS	YSB488																															WT	0.833333	0.6173	WT	-0.368425	2411	4673	4388	5867	5240	2760
				YSB489																																		WT	-0.115193
4	03401	GAT203	GAT	YSB569																															WT	0.833333	0.1662	WT	0.279446	5447	2728	2961	2819	2572	6048
				YSB570																																		Enhanced	2.3775
5	04588	ERT1	FZC	YSB693																															WT	1	0.305	Enhanced	1.98641	2351	3240	3119	4084	4448	1996
				YSB694																																		WT	-0.0135615
6	00828	SIP401	FZC	YSB1358																															WT	0.833333	0.812	WT	-0.934324	1045	634	542	446	480	1158
				YSB1359																																		WT	-0.273758
7	03561	FZC33	FZC	YSB1074																															WT	0.833333	0.8362	WT	-0.657153	2573	2758	2883	2461	1722	3753
				YSB1075																																		WT	-0.48811
8	06762	GAT204	GAT	YSB1311																															Reduced	1.5	<0.0001	Enhanced	3.63219	3843	2068	1836	1817	1537	3848
				YSB1312																															Reduced	1.5	<0.0001	Enhanced	2.3409
9	06276	CEP3	FZC	YSB847																															WT	0.833333	0.0948	Reduced	-1.6969	5983	3427	3579	3085	2863	5157
				YSB848																																		WT	-0.0567011
10	05785	STB4	FZC	YSB1013																															WT	1	0.7459	WT	-0.00518913	1164	217	251	205	165	1339
				YSB1014																																		WT	1.35505
11	01438	MBS2	APS	YSB538																															WT	1	0.2574	Reduced	-2.30769	1706	3280	3042	3618	3744	2141
				YSB539																																		Reduced	-2.57897
12	07593	YAP4	BZP	YSB1587																															Enhanced	1.25	0.0225	WT	-0.456263	5165	3392	3521	3591	2966	3903
				YSB1661																															WT	1	0.7539	Enhanced	5.73015
13	04837	MLN1	HLH	YSB1172																															WT	1	0.8892	WT	-1.08748	122	23	43	48	38	572
				YSB1173																																		Reduced	-1.61833
14	05093	HOB6	HOM	YSB1255																															WT	1	0.2487	WT	-1.20518	154	17	27	19	72	223
				YSB1256																																		WT	-0.301478
15	05642	FZC37	FZC	YSB1329																															WT	1	0.4248	Reduced	-1.81252	3635	3502	3692	3736	3816	4086
				YSB1330																																		WT	-1.4352
16	05431	RIM101	C2Z	YSB1366																															WT	1.2	0.0102	WT	-0.42303	3480	3274	4228	3351	2004	4556
				YSB1367																															WT	1	0.5947	WT	0.707214
17	04398	ARO80	FZC	YSB714																															WT	1	0.1952	Reduced	-2.21189	5705	4257	4414	4302	4239	5408
				YSB715																																		WT	1.24429
18	04878	FZC1	FZC	YSB510																															Reduced	1.2	0.0006	Reduced	-5.21404	2050	1520	1721	1472	1489	2055
				YSB511																															Reduced	1.2	0.072	Reduced	-5.51614
19	03183	FZC24	FZC	YSB774																															WT	1	0.7034	WT	0.271413	4379	4631	4390	4645	4116	6113
				YSB775																																		Enhanced	1.63903
20	03710	ECM22	FZC	YSB476																															WT	0.833333	0.2012	WT	-0.690172	4663	3657	3859	3724	3577	4228
				YSB478																																		WT	-0.558285
21	03279	CCD4	HOM	YSB706																															WT	0.83	0.0281	WT	1.06671	1607	1358	1435	1110	972	1849
				YSB707																															WT	1	0.6808	WT	-0.147671
22	04637	MBF1	HTH	YSB768																															WT	0.833333	0.0943	WT	-1.34117	10877	23749	22473	19973	22781	8744
				YSB769																																		WT	-1.48793
23	06425	PPR1	FZC	YSB1046																															WT	0.833333	0.2555	WT	-0.752453	1044	1399	1345	1267	1230	1885
				YSB1047																																		WT	-0.417852
24	04345	ARO8001	FZC	YSB661																															WT	1	0.1686	WT	0.264388	2864	2283	2403	1122	1598	3622
				YSB662																																		WT	1.0679
25	04184	FZC47	FZC	YSB1406																															WT	0.833333	0.248	WT	-1.01302	962	1286	1402	1407	1503	1374
				YSB1407																																		Reduced	-5.72248
26	02774	MAL13	FZC	YSB506																															WT	0.833333	0.0022	Reduced	-4.79619	4470	2600	2735	2132	2246	4024
				YSB507																															WT	1	0.6904	Reduced	-5.64332
27	00670	FZC12	FZC	YSB467																															WT	0.833333	0.1101	WT	-0.556934	450	379	441	542	897	578
				YSB468																																		WT	1.19398
28	05010	ZFC7	C2Z	YSB481																															WT	1	0.9295	WT	0.702226	155	44	34	66	113	179
				YSB482																																		Enhanced	1.87812
29	04090	ATF1	BZP	YSB676																															WT	1.16	0.0003	WT	1.46444	13792	9757	11079	10091	7251	15044
				YSB678																															WT	1	0.2245	Reduced	-3.25508
30	06134	BZP1(HXL1)	BZP	YSB723																															Reduced	Undefined	<0.0001	Reduced	-6.4878	20062	13380	16449	12636	14649	15009
				YSB724																															Reduced	1.66	<0.0001	Reduced	-7.15308
31	04630	YAP2	BZP	YSB1416																															WT	0.833333	0.3474	WT	1.10641	21898	9257	11661	7704	4927	16356
				YSB1417																																		WT	-0.293604
32	07901	FZC29	FZC	YSB718																															WT	0.916667	0.29113	WT	-0.0952034	11379	6006	6033	4395	5217	10343
				YSB719																																		WT	0.586797
33	03115	FZC46	FZC	YSB1209																															WT	1	0.0796	WT	0.482207	1308	1271	1076	2453	2807	1537
				YSB1210																																		WT	-0.62577
34	07924	MCM1	SRF	YSB1302																															WT	1	0.7275	WT	-0.532872	1985	2307	2390	2754	2833	2532
				YSB1303																																		WT	-1.03019
35	07435	HAP2	CCA	YSB1104																															WT	1.2	0.6996	WT	-0.227498	779	886	980	1103	576	1437
				YSB1105																																		WT	-0.062966
36	02555	SIP402	FZC	YSB529																															WT	1	0.6111	WT	0.00632028	4953	4852	4883	4770	3106	4688
				YSB530																																		WT	-0.304181
37	04594	FZC27	FZC	YSB582																															WT	1	0.8788	WT	-0.347032	901	819	876	837	447	1322
				YSB583																																		WT	1.35248
38	06188	FZC15	FZC	YSB646																															WT	1	0.3157	WT	0.304994	1441	933	1106	662	836	2438
				YSB647																																		WT	1.30036
39	05170	PIP2	FZC	YSB1249																															WT	1	0.9668	WT	-1.14077	4729	1987	2149	2706	1721	4746
				YSB1250																																		WT	0.795691
40	02241	HOB5	HOM	YSB1585																															WT	1	0.6286	Reduced	-3.14185	92	14	15	15	5	50
				YSB1586																																		WT	0.415134
41	06921	HOB4	HOM	YSB1435																															WT	1.2	0.1748	WT	0.744823	1691	1067	972	1153	1016	2202
				YSB1437																																		WT	-0.461919
42	05186	GRF1	GRF	YSB796																															WT	1	0.8415	WT	1.363	606	688	705	1008	710	793
				YSB797																																		Enhanced	1.59641
43	00039	ZFC6	C2Z	YSB1953																															WT	1.16667	0.4024	WT	-0.529018	2971	1367	1396	1770	2051	3310
				YSB1954																																		WT	0.982001
44	01454	STE12	C2Z	YSB1542																															WT	0.8	0.0001	WT	0.503934	11609	6811	7221	8509	7676	9430
				YSB1543																															WT	1	0.0785	WT	0.646606
45	03527	HEL2	C2Z	YSB1382																															WT	0.833333	0.9843	WT	-0.0918202	7116	6073	6074	4707	2839	6269
				YSB1383																																		Enhanced	5.07879
46	05255	FZC2	FZC	YSB1050																															WT	0.833333	0.9843	Reduced	-3.62424	5222	3764	3798	2773	2761	5145
				YSB1051																																		WT	0.709351
47	01883	GAT8	GAT	YSB471																															WT	0.88	0.0556	WT	0.151853	592	43	28	104	122	771
				YSB472																															WT	0.66	0.0017	WT	0.183827
48	04353	CLR1	C2Z	YSB1396																															WT	0.833333	0.3948	Reduced	-2.02466	5947	3739	3907	2357	1582	3958
				YSB1397																																		WT	-1.15687
49	03998	RLM1	SRF	YSB1300																															WT	0.833333	0.5607	WT	-1.11874	2521	2775	3081	2572	2136	3222
				YSB1301																																		WT	-0.052374
50	00239	YAP1	BZP	YSB815																															Reduced	1.1666	0.0001	WT	0.484987	1855	1624	1687	1259	1301	2504
				YSB1290																															Reduced	1.1428	0.001	WT	1.13934
51	06871	FZC41	FZC	YSB1334																															WT	0.83333	0.3226	WT	0.389239	2585	2786	2944	2146	2339	2875
				YSB1335																																		WT	1.33787
52	00156	SP1(CRZ1)	C2Z	YSB1263																															Reduced	1.16666	0.0145	WT	-0.722801	5915	7539	8143	6832	4237	7412
				YSB1264																															Reduced	1.5714	<0.0001	WT	-0.247741
53	04268	APN2	GRF	YSB1429																															WT	1	0.0528	WT	0.254828	2018	2211	2491	1510	1542	2145
				YSB1430																																		WT	0.0936039
54	05420	USV101	C2Z	YSB1464																															Reduced	1.3333	0.0001	Reduced	-4.44211	1735	3301	3491	2456	2359	2407
				YSB1465																															Reduced	1.6666	0.0017	Reduced	-4.92788
55	00018	FZC6	FZC	YSB1980																															WT	1	0.3912	WT	0.308879	2828	3393	3455	3802	4536	3088
				YSB1981																																		Enhanced	1.72558
56	03346	BZP4	BZP	YSB1894																															WT	0.833333	0.0353	WT	1.28733	1012	462	499	277	605	1601
				YSB1895																															WT	0.833333	0.1941	WT	-0.0868244
57	05538	JJJ1	C2Z	YSB1592																															WT	1	0.705	WT	0.457496	2225	1927	1926	2525	2890	2366
				YSB1594																																		Reduced	-1.91466
58	03409	SKN7	HSF	YSB349																															WT	1.16667	0.1065	WT	0.797331	4455	5377	5949	4778	4816	5454
				YSB350																																		WT	1.26705
59	06339	FZC35	FZC	YSB1341																															WT	0.8333	0.0014	WT	-0.589359	4043	2046	2262	2007	2457	4427
				YSB1342																															WT	1	0.6614	WT	-0.821466
60	07506	FAP1	NFX	YSB813																															WT	1	0.4057	WT	-1.48404	5435	4952	4399	4630	4774	4952
				YSB817																																		WT	0.319284
61	04807	FZC8	FZC	YSB2112																															WT	0.833333	0.1162	WT	0.149898	5948	3781	3483	5394	2499	7932
				YSB2113																																		WT	0.605936
62	02435	BWC2	GAT	YSB1839																															Reduced	1.16666	0.017	Reduced	-4.54056	6635	4727	4586	6939	4669	6076
				YSB1840																															Reduced	1.8333	<0.0001	Reduced	-4.78662
63	02364	FZC19	FZC	YSB2115																															WT	0.833333	0.0686	WT	0.895902	1187	1470	1527	1497	1308	1404
				YSB2116																																		Enhanced	1.93299
64	03116	HCM1	FKH	YSB1850																															WT	1	0.1482	WT	-0.775969	2324	3547	3483	3039	3332	3371
				YSB1851																																		WT	-0.933537
65	02877	FZC51	FZC	YSB1842																															WT	0.833333	0.0053	WT	-0.459359	43709	20516	23361	12317	8120	31625
				YSB1843																															WT	1	0.6992	WT	1.24652
66	00559	BZP3	BZP	YSB1099																															WT	0.83333	0.0324	WT	0.0331244	14889	8833	9120	29573	6816	17469
				YSB1100																															WT	1	0.3327	WT	-1.3091
67	03914	FZC14	FZC	YSB1846																															WT	1	0.1154	WT	0.0664962	3692	1784	1705	1525	1829	5221
				YSB1847																																		WT	-0.75672
68	00871	CLR3	BZP	YSB1834																															WT	1	0.3169	WT	0.237484	743	133	108	242	250	753
				YSB1836																																		WT	0.412304
69	06483	FZC25	FZC	YSB518																															WT	1.2	0.639	WT	0.455254	2537	2666	3085	2162	3026	2612
				YSB1822																																		WT	-0.397548
70	07797	CRL6	FKH	YSB1106																															WT	1	0.4077	WT	-0.0380491	2141	1083	777	1224	1624	1162
				YSB1107																																		WT	0.329575
71	05019	FZC21	FZC	YSB1252																															WT	1	0.8247	WT	-0.0332605	1988	2042	2131	1561	1631	1987
				YSB1253																																		WT	-1.13914
72	05380	FZC44	FZC	YSB2182																															WT	1	0.2078	WT	-1.39521	4255	4351	4347	3489	3907	3944
				YSB2183																																		WT	-0.357866
73	04518	ZFC5	C2Z	YSB2177																															WT	1	0.4597	WT	-0.441759	1478	947	909	906	1034	2005
				YSB2178																																		WT	-0.207816
74	05176	HOB3	HOM	YSB2001																															WT	1.1666	0.0007	WT	-0.501988	2483	2578	2447	3285	2819	3074
				YSB2002																															WT	1	0.5169	Enhanced	5.56458
75	05861	FKH101	FKH	YSB1855																															WT	1	0.8599	WT	0.0615402	1425	287	324	236	790	1767
				YSB1856																																		WT	0.613663
76	00460	LIV1	HLH	YSB2211																															WT	1	0.7168	Reduced	-4.99436	1337	1270	1240	1447	1719	1533
				YSB2212																																		Reduced	-2.75706
77	02305	FZC45	FZC	YSB2221																															WT	1	0.2625	WT	-0.503778	828	1015	1108	1174	979	971
				YSB2222																																		WT	0.942624
78	03849	ASG1	FZC	YSB3013																															WT	1	0.4568	WT	0.360984	6472	3969	4222	4763	4501	6060
				YSB3014																																		WT	-0.432788
79	01014	ZFC4	C2Z	YSB2231																															WT	1	0.6088	WT	-0.0422757	4149	4905	5420	4706	3317	4773
				YSB2232																																		Enhanced	1.5648
80	01858	HOB2	HOM	YSB2282																															WT	1.2	0.0504	WT	0.614027	240	118	127	113	264	418
				YSB2283																															WT	0.857142	0.8258	WT	0.827364
81	06719	FZC49	FZC	YSB2171																															WT	1	0.7741	WT	-1.06882	2093	1354	1227	1721	1263	2582
				YSB2173																																		WT	-0.557302
82	04093	YRM103	FZC	YSB2298																															WT	1.16667	0.091	WT	-0.283656	579	306	376	167	165	729
				YSB2299																																		WT	-0.642614
83	04176	HSF2	HSF	YSB2295																															WT	1	0.2187	WT	-0.976963	7574	5785	7006	4481	4354	6871
				YSB2296																																		WT	-0.0300422
84	01431	HOB1	HOM	YSB2308																															Reduced	1.5	<0.0001	Reduced	-4.94696	942	1108	1066	1191	1044	1229
				YSB2309																															Reduced	1.42857	<0.0001	Reduced	-5.73459
85	07443	HLH4	HOM	YSB2244																															WT	1	0.915	WT	1.09	191	18	20	17	30	136
				YSB2245																																		WT	-0.770586
86	04916	FZC16	FZC	YSB2326																															WT	1	0.5459	WT	0.0480615	182	215	170	200	232	193
				YSB2327																																		WT	-0.752486
87	05392	ZAP104	C2Z	YSB2134																															WT	1	0.2829	Reduced	-3.88002	2011	891	922	670	924	1972
				YSB2135																																		Reduced	-7.17767
88	02322	FZC17	FZC	YSB2250																															WT	0.833333	0.0005	Enhanced	3.24412	1504	1577	1608	1539	1959	1693
				YSB2251																															WT	0.857142	0.4311	Enhanced	3.64258
89	04012	FZC18	FZC	YSB2320																															WT	1	0.6822	WT	0.378546	1655	1908	1855	1365	1807	1817
				YSB2321																																		Enhanced	2.79591
90	00505	FZC28	FZC	YSB2337																															WT	1	0.0427	WT	-0.147913	1534	979	907	989	1232	1921
				YSB2338																															WT	0.857142	0.5301	WT	0.618994
91	06751	HLH3	HLH	YSB2329																															WT	1	0.5738	WT	-1.24671	3210	1932	1882	2373	3396	3122
				YSB2330																																		WT	0.218918
92	04841	FZC43	FZC	YSB517																															WT	1	0.8221	Reduced	-3.83024	2719	1956	2065	2270	1912	2760
				YSB2334																																		Reduced	-2.9758
93	03212	HCM101	FKH	YSB2390																															WT	0.83333	0.0033	WT	0.949967	420	1057	1070	971	1352	794
				YSB2391																															WT	1.2	0.1791	Enhanced	1.98884
94	01626	ADA2	MYB	YSB2381																															Reduced	Undefined	<0.0001	WT	1.11725	919	3303	3421	3018	3023	1323
				YSB2382																															Reduced	1.42857	<0.0001	Enhanced	1.78024
95	03894	PDR802	FZC	YSB2387																															Reduced	1.66666	<0.0001	Reduced	-6.97159	653	377	355	538	860	679
				YSB2388																															Reduced	1.8	<0.0001	Reduced	-7.45351
96	02066	FZC13	FZC	YSB2517																															WT	0.833333	0.0064	WT	0.21529	174	110	110	123	161	258
				YSB2518																															WT	1	0.2021	WT	-0.579878
97	06818	HAP1	FZC	YSB2481																															WT	0.833333	0.0058	WT	0.170142	796	773	855	558	623	1012
				YSB2482																															WT	0.833333	0.2203	WT	-0.689002
98	05940	ZFC3	C2Z	YSB2108																															WT	1	0.7975	WT	-0.137318	12958	11447	12069	11114	9114	13087
				YSB2386																																		WT	1.02446
99	01948	FZC36	FZC	YSB2335																															WT	0.833333	0.0977	WT	-0.0612608	4047	3692	3384	3406	5009	3583
				YSB2523																																		WT	0.508188
100	04804	SRE1	HLH	YSB2493																															Reduced	2.16666	<0.0001	Reduced	-3.00905	28669	10245	32657	4629	3267	21715
				YSB2494																															Reduced	1.9	<0.0001	Reduced	-6.27852
101	04352	ZAP103	C2Z	YSB2540																															WT	1	0.398	WT	-1.03003	1126	1543	1335	1327	1127	1352
				YSB2541																																		WT	1.39194
102	03768	FZC32	FZC	YSB2385																															WT	0.833333	0.0328	WT	0.118214	3486	2376	2624	2184	2306	3876
				YSB2526																																		WT	0.822067
103	04895	FZC3	FZC	YSB2611																															WT	1.2	0.0004	WT	-0.448091	3666	2354	2227	2221	2367	5077
				YSB2664																															WT	1	0.1761	WT	0.813641
104	04583	DDT1	DDT	YSB1583																															WT	1	0.1793	Reduced	-6.47798	6596	5870	5710	6453	7288	7501
				YSB2633																																		Reduced	-3.188
105	01973	ZFC2	C2Z	YSB2622																															Reduced	1.4	<0.0001	Reduced	-3.25374	9172	8289	10166	6934	6947	9992
				YSB2623																															Reduced	1.28571	0.0002	Reduced	-3.85489
106	06156	FZC7	FZC	YSB2704																															WT	1.8	<0.0001	WT	-0.199555	5471	8213	8663	10066	5834	5831
				YSB2705																															WT	1	0.9043	WT	-0.369333
107	03431	FZC48	FZC	YSB2646																															WT	1.4	<0.0001	WT	0.5847	3496	2588	2790	2141	2047	3685
				YSB2647																															WT	1	0.5947	WT	-0.00619033
108	07922	FZC4	FZC	YSB2724																															WT	1.6	<0.0001	WT	0.193958	2657	2017	1729	2259	2571	2814
				YSB2725																															WT	0.833333	0.6864	WT	-1.34433
109	00031	MLR1	FZC	YSB2727																															WT	1.4	<0.0001	WT	0.534519	2011	1712	1750	1837	2843	1975
				YSB2728																															WT	0.85714	0.8457	WT	-0.368425
110	03018	ASG101	FZC	YSB2697																															WT	2.2	<0.0001	WT	-0.322013	2592	3001	3045	2187	2343	2855
				YSB2698																															WT	1	0.5941	WT	0.927562
111	04263	BZP2	BZP	YSB2702																															Reduced	2	<0.0001	WT	-0.0992084	726	1360	1240	1473	1609	1198
				YSB2703																															Reduced	1.16667	0.0003	Enhanced	2.67775
112	01708	GAT7	GAT	YSB2699																															WT	1.4	<0.0001	WT	0.144345	1658	2257	2269	2434	3063	2487
				YSB2700																															WT	1	0.4238	WT	-1.27867
113	00332	SIP4	FZC	YSB2680																															WT	1.4	0.0002	WT	0.627656	6194	1423	1324	1611	2507	7870
				YSB2681																															WT	1	0.3299	WT	0.294031
114	07724	CUF1	CDB	YSB2665																															WT	1.4	<0.0001	Enhanced	3.33678	5645	5508	4763	6268	4713	7504
				YSB2666																															WT	1	0.9707	Enhanced	7.97543
115	03902	RDS2	FZC	YSB1898																															WT	1.4	<0.0001	WT	0.0390635	5403	6827	6354	5235	3508	5175
				YSB1899																															WT	1	0.094	WT	0.315006
116	03366	ZNF2	C2Z	YSB2740																															WT	1	0.8731	Enhanced	3.35198	1361	647	575	633	870	1581
				YSB2741																																			N/A
117	05222	NRG1	C2Z	YSB3096																															Reduced	1.33	<0.0001	Reduced	-3.22602	1979	1971	1967	2075	1837	2257
				YSB3097																															Reduced	1.33	<0.0001	Reduced	-10.2354
118	05049	PIP201	FZC	YSB3099																															WT	1	0.6946	WT	-0.926178	1861	1664	1679	1606	1611	2434
				YSB3100																																		Enhanced	1.9716
119	02516	HLH5	HLH	YSB2609																															WT	1	0.8437	WT	-0.841261	2330	381	343	609	811	2388
				YSB3059																																		WT	0.796274
120	04774	FZC26	FZC	YSB3084																															WT	1	0.0199	WT	-0.579634	6367	3369	3555	4652	4971	7836
				YSB3085																															WT	1.2	0.3927	Reduced	-2.28098
121	03336	FZC50	FZC	YSB3131																															Reduced	1.6	<0.0001	WT	-0.0390881	4829	4629	5196	3539	5649	4756
				YSB3132																															Reduced	1.33333	0.0033	WT	-1.434
122	03086	FZC20	FZC	YSB3128																															WT	0.833333	0.0001	WT	0.692145	1571	2107	2348	1997	2216	1310
				YSB3129																															WT	1	0.7874	WT	-0.82479
123	03229	YOX101	HOM	YSB3134																															WT	1	0.0228	WT	-0.480058	633	481	499	369	522	675
				YSB3136																															WT	0.833333	0.95	Enhanced	3.17122
124	01841	GLN3	GAT	YSB3154																															WT	1	0.0345	WT	-0.42266	174	73	57	44	297	435
				YSB3155																															WT	1.2	0.533	WT	1.49386
125	02476	YRM101	FZC	YSB2997																															WT	0.916667	0.0248	WT	-0.710078	1191	1044	1028	714	925	1345
				YSB2998																															WT	1	0.0132	WT	0.03221
126	05153	GAT5	GAT	YSB3033																															WT	1	0.9304	Reduced	-1.80305	1818	2735	3016	3074	2608	2816
				YSB3034																																		Reduced	-8.01663
127	02700	ZFC8	C2Z	YSB3031																															WT	1	0.3247	WT	-0.137746	8045	8125	8880	6789	9177	8274
				YSB3032																																		WT	-0.922244
128	04586	HOB7	HOM	YSB3026																															WT	1	0.0131	WT	1.08701	4024	4885	5170	4075	2801	6368
				YSB3027																															WT	1	0.3718	WT	-1.35229
129	02723	FZC23	FZC	YSB3105																															WT	1	0.0866	WT	0.537714	4718	4030	4413	3227	3085	4062
				YSB3106																																		WT	0.282263
130	03741	FZC31	FZC	YSB3093																															Reduced	1.16667	0.0003	Reduced	-1.60799	122	55	50	90	181	188
				YSB3094																															Reduced	1.16667	0.0003	Reduced	-7.04953
131	04457	FZC30	FZC	YSB2447																															WT	1	0.6867	WT	0.117399	658	64	45	64	112	1570
				YSB2448																																		Reduced	-3.94941
132	04836	FZC10	FZC	YSB3083																															WT	1.16667	0.0022	WT	0.304666	613	848	790	734	1282	859
				YSB3368																															WT	1	0.8506	WT	-0.512691
133	06223	MIZ1	MIZ	YSB2133																															WT	1	0.395	WT	0.305711	2232	2262	2357	2127	2382	2296
				YSB3366																																		WT	-0.633207
134	01551	GAT201	GAT	YSB3300																															Reduced	1.8	0.0002	Reduced	-14.9226	676	638	595	412	444	761			676	638
				YSB3301																															Reduced	2	<0.0001	Reduced	-7.3288
135	04908	CLR4	BZP	YSB3282																															WT	1.2	0.5601	WT	1.32519	700	947	989	1142	617	984			700	947
				YSB3283																															WT	1	0.3771	WT	1.38591
136	07940	BZP5	BZP	YSB1474																															WT	1	0.4041	WT	0.560432	580	1004	1059	833	851	659
				YSB1475																																		WT	-0.311553
137	05112	FZC42	FZC	YSB687																															WT	0.833333	0.3949	Reduced	-3.08834	6755	5531	6073	5396	6347	6744
				YSB690																																		WT	0.419829
138	00193	GAT1	GAT	YSB2972																															WT	1	0.4519	Reduced	1.97313	4829	4629	5196	3539	5649	4756
				YSB2973																																		WT	-0.273841
139	06814	SXI1alpha	HOM	YSB1390																															WT	1	0.7678	WT	0.620816	3627	733	671	1027	1488	2869
				YSB1391																																		WT	0.208525
				YSB1392
140	00896	FZC34	FZC	YSB501																															WT	1	0.0961	WT	0.106071	1038	1163	1189	871	1085	1514
				YSB2979																																		WT	-0.0957969
141	07411	RUM1	PHZ	YSB3164																															WT	1	0.313	WT	0.230378	17767	8124	8596	8409	8893	14401
				YSB3747
142	00830	FZC38	FZC	YSB777																															WT	1	0.2691	Enhanced	2.17222	2998	1827	1863	1511	1195	3297
				YSB3791
[truncated: 1 more columns]

## Sheet: Low confident strains
Table S4. Complete phenome heat map of C. neoformans transcription factors (Low confident strains)
Supplementary Data 4. Complete phenome heat map of C. neoformans transcription factors (Low confident strains)																																			in vivo virulence data
																																			Insect			Mouse		Expression data (RNAseq)
	H99 lD	Designated name	TF class	Strain informatin	25	30	37	39	MA	ME	CA	UR	NR	KR	SR	NS	KS	SS	HP	TH	MD	DA	MS	HU	TM	DT	CD	CR	CW	SD	FC	AB	FZ	FX	Virulence	RMS	p-value	Virulence	STM score	D30	D32	FCZ	SDS	D37	G30
1	01069	FZC11	FZC	YSB845																															WT	1	0.085	WT	1.40175	4955	3266	3337	2446	2403	3983
				YSB846																																		Reduced	-4.05885
				YSB2983
2	03132	FZC5	FZC	YSB1400																															WT	1	0.7615	Reduced	-2.55687	68	20	19	15	36	153
				YSB1401																																		Reduced	-2.83209
				YSB1404
3	00068	MET32	C2Z	YSB1178																															WT	1	0.7501	Reduced	-3.06613	2084	878	867	903	869	2400
				YSB1179																																		WT	-0.269069
				YSB1180
4	01173	PAN1	P53	YSB1181																															WT	1	0.2294	WT	-0.695153	6425	6156	6585	4491	4155	5803
				YSB1182
				YSB1183																																		Reduced	-3.06735
5	00514	GAT6	GAT	YSB1384																															WT	0.83	0.0059	WT	-0.445942	2765	3398	3465	2993	3030	3757
				YSB1385
				YSB1386																															WT	1.14286	0.0289	Enhanced	3.48866
6	07011	FZC22	FZC	YSB1688																															WT	0.833333	0.1934	Reduced	-3.50423	10018	4391	4078	3271	2639	8382
				YSB1689																																		WT	-1.11606
				YSB2974
7	02603	ZFC1	C2Z	YSB2573																															WT	2.4	<0.0001	WT	1.1737	1844	993	839	319	375	2144
				YSB2574																															WT	1	0.0938	Enhanced	3.40553
				YSB2575
8	04036	HSF3	HSF	YSB2527																															WT	1.4	<0.0001	WT	-0.421857	1126	190	218	281	305	1145
				YSB2528																															WT	0.83	0.1514	Reduced	-2.88744
				YSB2529
9	03059	FZC9	FZC	YSB2984																															WT	1.16667	<0.0001	Reduced	-8.97908	2493	2460	2769	1665	2602	2275
				YSB3266																															WT	1	0.1341	WT	1.26122
				YSB3267
10	06283	LIV4	MYB	YSB2089																															WT	1	0.3923	WT	-1.09644	1799	1998	1948	2260	2148	2048
				YSB3755
				YSB3756
11	00841	FZC40	FZC	YSB3088																															WT	1	0.8494	Enhanced	1.68848	594	529	533	725	839	1072
				YSB3758
12	01977	FZC39	FZC	YSB1820																															WT	1	0.7977	WT	1.23877	93	22	18	27	95	167
				YSB2621																																		Reduced	-3.55447
13	05375	HLH2	HLH	YSB1147																															WT	0.83	0.0219	WT	-0.284962	25654	21430	23496	20929	15543	19622
				YSB1148
				YSB1149																																		WT	1.21866
