# Supplementary material for: Systematic functional profiling of transcription factor networks in Cryptococcus neoformans
Source: Nat Commun. 2015 Apr 7;6:6757. doi: 10.1038/ncomms7757 (PMC4391232; doi:10.1038/ncomms7757)
Supplement: Supplementary Data 5 — Ortholog mapping and comparison of fungal transcription factors by reciprocal BLAST analysis in model yeasts and filamentous fungi [file ncomms7757-s6.xlsx]

## Sheet: Fungal TF ortholog mapping
	Supplemental Data 5. Ortholog mapping and comparison of fungal transcription factors by reciproal BLAST analysis in model yeasts and filamentous fungi.
	Genes in yellow box indicate that reverse BLAST analysis with the query of the gene also results in the corresponding C. neoformans gene as the first hit (reciprocal BLAST hits).
	Genes in uncolored box indicate that the reverse BLAST analysis with the query of the gene results in other C. neoformans gene or no hit.
	Cryptococcus neoformans		Schizosaccharomyces pombe			Neurospora crassa			Fusarium graminearum			Candida albicans			Saccharomyces cerevisiae			Candida glabrata
	ID	Gene name	Gene	Expect	Score	Gene	Expect	Score	Gene	Expect	Score	Gene	Expect	Score	Gene	Expect	Score	Gene	Expect	Score
1	CNAG_03826		SPAC637.12c	0	434.491	NCU05218	0	418.698	FGSG_04254	0	426.017	orf19.5416	8e-100	359	ESA1	1e-123	388.4	CAGL0J03696g	6e-121	429
2	CNAG_04600		SPBC16G5.12c	0	551.592	NCU00081	0	588.186	FGSG_06716	0	576.244	orf19.5934	9e-146	513	TOP3	3e-111	200.8	CAGL0G08470g	9e-149	522
3	CNAG_02671		SPAC644.12	0	423.705	NCU06994	0	502.286	FGSG_09807	0	513.072	orf19.4799	2e-70	262	CEF1	6.8e-54	184.9	CAGL0F03751g	3e-64	241
4	CNAG_07411	RUM1	SPAC1002.05c	0	319.701	NCU01238	0	518.85	FGSG_05855	0	500.745	orf19.5651	7e-81	298	JHD2	3.4e-86	199.4	CAGL0H00528g	4e-56	215
5	CNAG_02134		SPAC23H3.10	0	315.079	NCU08003	0	344.354	FGSG_01925	0	345.125	orf19.7234	4e-75	277	RSC8	1.7e-83	278.2	CAGL0J02640g	9e-73	269
6	CNAG_05538	JJJ1	SPAC6B12.08	3.29599e-23	107.071	NCU02432	1.36e-42	170.629	FGSG_09857	0	189.119	orf19.2399	3e-53	205	JJJ1	4.9e-44	159.9	CAGL0J07370g	1e-49	193
7	CNAG_01626	ADA2	SPCC24B10.08c	0	221.09	NCU04459	2.99816e-37	152.525	FGSG_12781	4.84647e-30	132.88	orf19.2331	4e-49	191	ADA2	1.3e-54	110	CAGL0K06193g	3e-74	274
8	CNAG_07464	MBS1	SPAC22F3.09c	0	206.068	NCU07246	4.64742e-33	139.043	FGSG_10384	7.8769e-38	159.458	orf19.5855	3e-65	244	MBP1	4.6e-55	132.8	CAGL0D01012g	2e-35	145
9	CNAG_07506	FAP1	SPCC18.03	0	403.675	NCU03273	0	390.963	FGSG_07076	0	317.39	orf19.3722	1e-72	270	FAP1	6.3e-30	116.6	CAGL0M06919g	5e-95	344
10	CNAG_03527	HEL2	SPCC1223.01	0	225.328	NCU02203	0	216.083	FGSG_12809	0	214.157	orf19.3449	7e-33	137	HEL2	3.7e-38	310	CAGL0M08668g	4e-44	174
11	CNAG_03129		SPAC144.09c	7.43529e-38	154.836	NCU00038	4.6908e-26	114.775	FGSG_06684	1.73146e-24	114.39	orf19.4125	5e-23	103	PZF1	3.2e-31	120.5	CAGL0G10021g	7e-23	103
12	CNAG_00193	GAT1	SPCC1902.01	8.65865e-24	109.383	NCU09068	6.10286e-26	115.931	FGSG_08634	1.37029e-23	112.849	orf19.1275	5e-23	105	GAT1	4.9e-24	90.2	CAGL0K07634g	2e-23	106
13	CNAG_06223	MIZ1	SPAC1687.05	2.54269e-24	110.538	NCU06213	2.10839e-27	120.168	FGSG_02507	8.36545e-10	66.2402	orf19.3345	7e-25	110	NFI1	8.8e-16	80	CAGL0L04290g	2e-27	119
14	CNAG_03409	SKN7	SPAC8C9.14	4.77967e-25	113.62	NCU02413	6.51368e-27	119.013	FGSG_06359	2.73488e-24	114.775	orf19.971	2e-31	133	SKN7	2.1e-43	110	CAGL0F09097g	3e-31	132
15	CNAG_07924	MCM1	SPAC11E3.06	2.84592e-17	87.4261	NCU07430	3.02923e-37	152.91	FGSG_08696	5.64259e-36	153.295	orf19.7025	1e-39	159	MCM1	9.6e-32	332	CAGL0I10769g	9e-35	144
16	CNAG_06327		SPBC1D7.02c	1.09409e-27	121.709	NCU08807	1.18107e-28	124.02	FGSG_09715	1.50201e-25	118.627	orf19.4318	2e-27	119	MIG1	1.9e-24	105.4	CAGL0A01628g	5e-25	111
17	CNAG_06283	LIV4	SPBC1198.11c	1.23396e-08	58.151	NCU02315	1.59442e-10	63.5438	FGSG_13911	8.55461e-11	69.3218	orf19.5722	2e-18	89	YDR026C	2.4e-16	66	CAGL0K11770g	2e-22	102
18	CNAG_00156	SP1(CRZ1)	SPAC4G8.13c	2.29842e-24	111.309	NCU07952	6.53407e-22	102.449	FGSG_01341	1.21232e-19	99.3673	orf19.7359	7e-23	104	CRZ1	5e-18	92	CAGL0M06831g	9e-21	97
19	CNAG_05420	USV101	SPAC3H1.11	2.30297e-13	73.9442	NCU05064	3.70434e-21	98.9821	FGSG_07928	5.00944e-19	96.6709	orf19.723	5e-22	101	RGM1	1.8e-20	79.3	CAGL0E06116g	2e-18	89
20	CNAG_07724	CUF1	SPAC31A2.11c	3.74955e-13	73.9442	NCU04830	4.9807e-17	86.2705	FGSG_08393	8.70463e-16	86.6557	orf19.5001	1e-17	87	CUP2	3.5e-20	75.8	CAGL0L09339g	2e-17	86
21	CNAG_04637	MBF1	SPBC83.17	1.68566e-22	101.293	NCU01422	7.4171e-23	101.679	FGSG_10179	3.56106e-21	100.138	orf19.3294	4e-26	111	MBF1	3.2e-27	106.8	CAGL0M04983g	5e-27	114
22	CNAG_03998	RLM1	SPBC317.01	1.71615e-13	73.9442	NCU02558	1.01181e-19	93.9745	FGSG_09339	5.71852e-18	92.8189	orf19.4662	9e-20	93	RLM1	1.1e-14	197	CAGL0M06325g	6e-21	97
23	CNAG_02936		SPAC20G8.06	0	648.277	NCU04766	0	624.394	FGSG_08474	0	607.831	orf19.1084	1e-86	317	CDC39	4e-84	306.4	CAGL0E00451g	3e-151	531
24	CNAG_04226		SPAC167.03c	5.48236e-20	95.5153	NCU11222	4.32287e-14	75.485	FGSG_06279	1.23826e-17	91.6633	orf19.4326	0.0007	40	SNU66	2.4e-08	54.7	CAGL0I09768g	0.014	36
25	CNAG_01438	MBS2	SPBC336.12c	0	187.578	NCU07587	0	186.422	FGSG_04220	0	228.794	orf19.4725	1e-31	133	MBP1	3e-39	283	CAGL0B01166g	1e-39	160
26	CNAG_04268	APN2	SPBC3D6.10	0	218.009	NCU01961	0	222.246	FGSG_08889	0	190.274	orf19.1836	2e-28	122	APN2	3e-30	74.4	CAGL0J04356g	3e-36	148
27	CNAG_04583	DDT1	None			NCU00164	1.05929e-25	114.775	FGSG_02527	1.25641e-24	115.931	orf19.5510	8e-25	110	ITC1	5.6e-33	76.2	CAGL0H09020g	1e-17	87
28	CNAG_04093	YRM103	SPBC1683.13c	0.00010826	45.0542	NCU09033	0	199.904	FGSG_09884	0	189.504	orf19.3308	2e-11	65	PPR1	8e-09	41	CAGL0D02904g	2e-06	49
29	CNAG_02698		SPAC1002.10c	2.61711e-31	134.035	NCU02401	8.6224e-39	158.303	FGSG_09837	4.7563e-34	147.132	orf19.687	1.3	30	CTR9	0.17	35.7	CAGL0M02321g	3e-05	45
30	CNAG_07797	CRL6	None			None			FGSG_07583	0	276.944	orf19.7098	2e-31	130	YKL070W	8.9e-09	48.4	CAGL0B04367g	1.3	28
31	CNAG_04588	ERT1	SPBC27B12.11c	8.24302e-06	48.521	NCU03352	1.01162e-25	114.005	FGSG_01562	2.66748e-26	120.553	orf19.2423	2e-37	152	ERT1	5.7e-50	386	CAGL0K06985g	3e-36	147
32	CNAG_03902	RDS2	None			NCU03352	3.0157e-41	165.622	FGSG_01562	1.52564e-39	164.466	orf19.5849	1e-46	182	RDS2	1.8e-62	122.6	CAGL0M02651g	1e-52	202
33	CNAG_03849	ASG1	SPBC16G5.16	2.9438e-17	87.4261	NCU01478	8.46143e-35	144.821	FGSG_06810	3.83717e-17	90.8929	orf19.166	1e-20	97	ASG1	1.9e-20	74.1	CAGL0G08844g	2e-16	82
34	CNAG_04398	ARO80	SPAC1486.10	6.5869e-06	49.6766	NCU00445	4.08987e-14	76.2554	FGSG_10337	0	193.741	orf19.3012	1e-17	87	ARO80	8.7e-14	183	CAGL0F03025g	2e-14	76
35	CNAG_01173	PAN1	SPCC1223.13	7.53769e-10	62.7734	None			None			orf19.5805	1.2	30	PAN1	0.0037	102	CAGL0H00891g	6.5	28
36	CNAG_00830	FZC38	SPBC530.05	5.56102e-12	69.707	NCU06799	1.29678e-15	81.2629	FGSG_01936	6.02836e-12	73.559	orf19.1499	3e-14	75	ASG1	7e-15	62.4	CAGL0G08844g	5e-11	65
37	CNAG_05392	ZAP104	SPAC144.09c	8.01606e-17	85.5001	NCU02699	1.06406e-38	157.532	FGSG_01022	9.09243e-36	152.14	orf19.3794	2e-27	119	ZAP1	3.4e-41	154.3	CAGL0J05060g	6e-38	154
38	CNAG_05311		SPBC725.08	2.99911e-05	47.3654	NCU02800	1.22725e-12	71.2478	FGSG_01106	1.29781e-12	75.8702	orf19.7514	0.17	33	YLR412C-A	0.51	23.4	CAGL0M11616g	0.039	35
39	CNAG_00828	SIP401	SPBC1683.13c	3.20244e-09	60.4622	NCU05411	3.8321e-41	166.007	FGSG_01638	4.64e-43	176.792	orf19.6985	4e-08	55	STB5	4e-09	116	CAGL0M11440g	5e-12	68
40	CNAG_02555	SIP402	SPBC1683.13c	2.55993e-08	57.3806	NCU05411	0	181.8	FGSG_01638	4.903e-42	173.326	orf19.2753	7e-08	54	PPR1	2e-07	108	CAGL0M12298g	3e-06	48
41	CNAG_04841	FZC43	SPAC1F7.11c	1.59044e-39	161.384	NCU05051	5.70604e-12	69.3218	FGSG_10070	2.68415e-10	68.1662	orf19.4568	3e-10	62	CHA4	1.8e-07	46.2	CAGL0E05434g	5e-06	48
42	CNAG_03018	ASG1	SPBC16G5.16	4.31674e-07	53.5286	NCU16793	0	256.529	FGSG_04803	1.23513e-35	152.14	orf19.2280	2e-07	53	ASG1	4.5e-12	48	CAGL0G08844g	5e-08	54
43	CNAG_04774	FZC26	SPAC1F7.11c	5.18702e-15	80.1073	NCU03417	4.03847e-19	93.2041	FGSG_02445	9.68202e-13	76.6406	orf19.4568	5e-12	68	ASG1	5.8e-10	49.4	CAGL0F02519g	8e-06	48
44	CNAG_03183	FZC24	SPAC1F7.11c	2.8387e-23	107.457	NCU05051	3.33782e-15	80.1073	FGSG_07198	2.55883e-20	101.679	orf19.4573	9e-09	57	ASG1	4.8e-13	156	CAGL0G08844g	1e-09	60
45	CNAG_03261		None			NCU06145	8.06604e-30	126.331	FGSG_04889	4.17553e-27	122.094	orf19.4752	0.006	36	ZAP1	0.053	34.3	CAGL0L03916g	0.019	34
46	CNAG_03431	FZC48	SPAC1F7.11c	7.9273e-20	95.5153	NCU05051	8.63528e-19	91.2781	FGSG_07198	3.23672e-25	117.472	orf19.4568	5e-13	71	YJL206C	1.6e-15	72.6	CAGL0F02519g	2e-09	59
47	CNAG_05380	FZC44	SPAC1F7.11c	1.24281e-23	108.612	NCU01478	7.63542e-11	65.4698	FGSG_10070	2.21393e-11	71.633	orf19.5849	2e-08	56	YJL206C	4.2e-09	59.6	CAGL0L04400g	2e-09	59
48	CNAG_02364		SPAC821.07c	0.000739803	41.5874	NCU16898	0	229.18	FGSG_12614	0	227.254	orf19.431	8e-05	43	UPC2	0.00015	44.1	CAGL0F07865g	2e-05	45
49	CNAG_05642	FZC37	SPAC3C7.04	3.28416e-12	70.8626	NCU06799	3.45381e-15	80.1073	FGSG_03159	8.1364e-12	73.559	orf19.166	2e-11	67	ASG1	4.8e-11	148	CAGL0F02519g	1e-09	60
50	CNAG_01948	FZC36	SPBC1683.13c	4.90682e-07	53.1434	NCU08042	9.95236e-19	91.2781	FGSG_12813	1.38867e-27	125.561	orf19.1499	6e-10	61	GAL4	1e-08	52.6	CAGL0E05434g	2e-09	59
51	CNAG_03768	FZC32	None			NCU07669	1.20813e-05	48.1358	FGSG_02919	3.84365e-21	104.375	orf19.5097	1e-05	47	MUC1	0.001	44.8	CAGL0M12298g	6e-05	44
52	CNAG_03401	GAT203	SPCC1393.08	0.000393425	43.1282	NCU02356	7.93759e-08	54.6842	FGSG_00710	2.00417e-06	54.6842	orf19.4056	1e-07	53	GAT4	6.7e-07	107	CAGL0I00902g	8e-07	50
53	CNAG_05255	FZC2	SPAC139.03	6.73286e-24	109.383	NCU16491	1.8999e-19	93.5893	FGSG_03783	6.3847e-14	80.1073	orf19.6182	7e-09	57	YJL206C	5.4e-07	138	CAGL0F02519g	9e-16	80
54	CNAG_02774	MAL13	SPCC320.03	9.36966e-09	58.9214	NCU10080	9.37716e-12	68.1662	FGSG_11672	2.67642e-12	74.3294	orf19.2747	3e-09	58	YPR196W	1.1e-07	122	CAGL0F07909g	3e-06	48
55	CNAG_03059	FZC9	SPCC777.02	0.000225718	44.669	NCU02525	7.08342e-06	48.9062	FGSG_02919	3.53891e-20	101.293	orf19.7583	2e-06	49	EDS1	0.05	37.1	CAGL0H00396g	6e-05	44
56	CNAG_04184	FZC47	SPBC530.05	4.11882e-22	103.605	NCU08000	1.59385e-20	97.8265	FGSG_01936	8.12812e-20	99.7525	orf19.1499	2e-23	106	PPR1	1.7e-11	176	CAGL0I02552g	1e-14	77
57	CNAG_01069	FZC11	SPBC16G5.16	7.64823e-12	68.9366	NCU06656	2.82588e-12	70.0922	FGSG_01936	4.88385e-10	67.0106	orf19.1499	2e-10	63	ASG1	6e-12	130	CAGL0L03377g	2e-08	56
58	CNAG_07901	FZC29	SPBC15D4.02	0.000739385	42.3578	NCU02752	2.39557e-12	70.0922	FGSG_01293	7.89235e-10	66.2402	orf19.4145	2e-06	49	RSC3	0.009	96	CAGL0K05841g	8e-06	47
59	CNAG_07011	FZC22	SPBC530.05	8.83752e-06	48.521	NCU10080	4.91959e-21	98.5969	FGSG_11672	5.05788e-19	96.2857	orf19.166	5e-11	64	YJL206C	1.4e-05	46.9	CAGL0D02904g	2e-06	48
60	CNAG_06871	FZC41	SPCC757.04	6.15692e-21	99.3673	NCU08294	5.52105e-28	122.094	FGSG_03929	1.15377e-23	112.464	orf19.1499	8e-10	60	ASG1	1e-09	41.7	CAGL0M11440g	3e-10	62
61	CNAG_05431	RIM101	SPAC4G8.13c	2.67572e-07	54.299	NCU00090	2.75985e-33	139.813	FGSG_12970	5.94951e-33	143.28	orf19.7247	3e-37	152	RIM101	2.1e-28	327	CAGL0E03762g	6e-32	134
62	CNAG_02723	FZC23	SPAC139.03	1.71841e-06	51.2174	NCU06656	1.63631e-08	57.3806	FGSG_11672	4.97916e-18	93.5893	orf19.7319	3e-06	48	ASG1	1.9e-07	43.8	CAGL0G08844g	1e-08	56
63	CNAG_02603	ZFC1	SPAC11D3.17	3.4809e-06	50.0618	NCU09496	2.66871e-08	56.225	FGSG_11520	0	300.056	orf19.2752	2e-09	58	MIG3	3.4e-06	39.2	CAGL0M00594g	6e-09	57
64	CNAG_01454	STE12	SPBC1D7.02c	2.26381e-12	70.8626	NCU00340	0	186.422	FGSG_07310	1.32e-43	178.718	orf19.4433	6e-36	147	STE12	8.1e-21	273	CAGL0M01254g	4e-34	141
65	CNAG_04090	ATF1	SPBC29B5.01	2.03449e-21	100.523	NCU01345	1.98084e-21	99.7525	FGSG_10142	3.56336e-19	97.0561	orf19.1032	8e-08	53	SKO1	4.2e-06	104	CAGL0A01870g	1e-05	46
66	CNAG_07460		SPAC2E12.02	3.27867e-36	150.214	NCU08512	9.12365e-22	101.293	FGSG_00946	1.43469e-25	118.627	orf19.4775	4e-24	108	HSF1	2.3e-27	104	CAGL0H03443g	4e-35	144
67	CNAG_03336	FZC50	SPBC530.08	1.32213e-11	68.9366	NCU07669	4.78412e-12	69.707	FGSG_09065	8.98702e-21	103.219	orf19.3308	1e-20	97	STB5	2.5e-15	73.4	CAGL0I02552g	9e-16	80
68	CNAG_04836	FZC10	SPAC3C7.04	3.82094e-20	97.0561	NCU08042	5.19579e-14	75.8702	FGSG_01731	2.03158e-29	131.724	orf19.6203	2e-11	66	ASG1	7.6e-12	71.9	CAGL0L09691g	3e-13	72
69	CNAG_06156	FZC7	None			NCU09033	1.63733e-07	54.299	FGSG_01293	0.000119932	49.2914	orf19.6203	0.053	35	RSC3	0.0003	44.5	CAGL0I02552g	0.2	32
70	CNAG_07593	YAP4	None			NCU03905	1.08957e-05	47.3654	FGSG_09571	1.9734e-08	61.2326	orf19.681	0.0002	42	CIN5	0.00023	41.7	CAGL0M10087g	0.0001	42
71	CNAG_06818	HAP1	SPAC1F7.11c	5.15554e-05	46.595	NCU02896	4.70664e-08	55.8398	FGSG_02323	1.47794e-07	58.9214	orf19.2646	5e-06	48	ASG1	1.3e-06	47.3	CAGL0B03421g	1e-05	47
72	CNAG_01973	ZFC2	SPBC1198.04c	3.79899e-10	63.929	NCU09496	2.37336e-09	60.8474	FGSG_02743	9.38053e-08	60.077	orf19.723	1e-12	70	USV1	9.8e-07	52.2	CAGL0H04213g	3e-12	69
73	CNAG_03710	ECM22	SPAC821.07c	2.24056e-07	54.299	NCU07675	6.91371e-10	62.003	None			orf19.391	6e-11	64	ECM22	9.7e-05	115	CAGL0C01199g	3e-10	62
74	CNAG_06425	PPR1	SPAC1F7.11c	9.65191e-12	68.9366	NCU07669	1.80956e-35	147.132	FGSG_05120	3.57369e-37	157.532	orf19.3986	9e-30	127	PPR1	4.7e-28	343	CAGL0D02904g	5e-33	137
75	CNAG_05940	ZFC3	None			NCU07846	5.79587e-27	118.627	FGSG_04134	1.1962e-26	122.094	orf19.6713	3e-12	68	RGM1	0.007	29.7	CAGL0G03179g	0.78	30
76	CNAG_04345	ARO8001	SPBC530.05	1.87355e-05	48.1358	NCU00445	8.05843e-14	75.485	FGSG_10337	0	192.2	orf19.3012	9e-17	84	ARO80	1.5e-11	112	CAGL0F03025g	2e-07	53
77	CNAG_00841	FZC40	None			NCU08136	1.5059e-05	47.3654	FGSG_02150	1.07603e-06	55.8398	orf19.3753	1e-05	47	WAR1	0.0001	38.1	CAGL0H00396g	0.001	40
78	CNAG_04036	HSF3	SPAC8C9.14	4.7409e-13	72.7886	NCU02413	1.16934e-13	74.3294	FGSG_00946	7.40239e-13	76.2554	orf19.971	1e-11	66	HSF1	8.9e-11	64.9	CAGL0H03443g	1e-13	72
79	CNAG_00460	LIV1	SPAC56F8.16	5.82579e-20	95.1301	NCU02957	8.63532e-19	90.5077	FGSG_01173	3.38137e-18	93.2041	orf19.1187	5e-05	43	RPH1	0.011	37.1	CAGL0C05335g	0.38	30
80	CNAG_04630	BAP2	None			NCU08744	1.5344e-07	53.9138	FGSG_01555	2.12123e-09	64.6994	orf19.681	0.006	37	YAP1	0.17	83	CAGL0K12540g	0.006	37
81	CNAG_06097		None			None			FGSG_09065	8.42537e-05	49.6766	orf19.4145	0.0002	42	UPC2	0.041	36	CAGL0G08844g	0.0005	41
82	CNAG_06276	CEP3	SPAC1F7.11c	1.6524e-09	61.6178	NCU06799	3.16073e-06	50.0618	FGSG_03551	0.000146757	48.9062	orf19.4998	8e-06	47	TEA1	3.7e-06	106	CAGL0L04400g	2e-05	46
83	CNAG_06751	HLH3	None			None			None			orf19.837.1	0.045	35	AGA1	0.00039	43.1	CAGL0H01815g	0.094	33
84	CNAG_05375	HEL2	None			None			None			orf19.2315	0.001	38	SCP1	0.21	72	CAGL0M09405g	0.002	38
85	CNAG_05436		None			None			FGSG_14035	1.13146e-16	88.1965	orf19.2866	3e-26	114	GCN4	0.13	31.5	CAGL0L02475g	2.3	28
86	CNAG_06339	FZC35	None			NCU08136	1.14424e-08	57.7658	None			orf19.431	7e-06	47	WAR1	0.0018	38.5	CAGL0L00671g	0.0008	40
87	CNAG_03790		SPBC19C7.10	2.55369e-08	56.225	NCU06560	0.000437117	41.5874	None			orf19.3870	0.14	32	TIR1	0.024	34.3	CAGL0M00506g	0.77	29
88	CNAG_03366	ZNF2	SPAC144.09c	6.86502e-17	85.8853	NCU03421	2.32888e-39	159.844	FGSG_08617	4.49857e-34	146.747	orf19.3794	9e-23	103	ZAP1	1.1e-11	68.1	CAGL0J05060g	3e-19	92
89	CNAG_05222	NRG1	SPBP4H10.09	5.64604e-11	64.6994	NCU08807	6.65135e-13	70.4774	FGSG_09715	3.0376e-10	66.2402	orf19.7150	3e-18	87	NRG2	7.5e-19	79	CAGL0K12078g	1e-15	78
90	CNAG_00239	YAP1	SPAC1783.07c	3.02523e-11	67.0106	NCU01994	9.23253e-11	64.6994	FGSG_13313	8.28404e-10	66.2402	orf19.681	9e-08	53	YAP1	1.8e-08	108	CAGL0K02585g	5e-09	61
91	CNAG_04594	FZC27	SPAC821.07c	7.24657e-08	55.8398	NCU07392	1.6075e-12	70.8626	FGSG_07067	6.03502e-12	73.559	orf19.1822	6e-10	61	UME6	2.1e-07	140	CAGL0F05357g	9e-09	57
92	CNAG_02476	YRM101	SPAC1F7.11c	8.37524e-13	72.4034	NCU05308	7.28355e-11	65.0846	FGSG_05309	1.10414e-08	62.3882	orf19.4998	5e-07	51	STB5	8.3e-06	40.6	CAGL0E05434g	2e-07	52
93	CNAG_05785	STB4	SPBC16G5.16	3.26772e-05	47.3654	NCU05383	2.24746e-06	50.447	FGSG_05503	8.93771e-08	59.6918	orf19.3187	2e-06	50	YRR1	0.0003	111	CAGL0G08844g	8e-05	44
94	CNAG_03279	CCD4	None			NCU10080	3.67212e-08	56.225	FGSG_11672	4.86892e-12	73.559	orf19.2747	0.0005	41	ASG1	9e-05	96	CAGL0L01903g	3e-06	48
95	CNAG_04012	FZC18	None			NCU09974	2.21334e-05	46.9802	None			orf19.3252	2e-07	53	RGT1	0.0018	41.3	CAGL0F07909g	1e-07	53
96	CNAG_05535		SPAC1142.08	2.8558e-17	87.8113	NCU06173	5.90888e-17	86.2705	FGSG_06944	1.26249e-13	79.7221	orf19.5389	2e-15	80	FHL1	3.7e-18	63.5	CAGL0G01782g	2e-17	86
97	CNAG_04864		SPAC23E2.01	2.49879e-19	94.3597	NCU07728	2.013e-21	100.523	FGSG_09565	2.25756e-18	95.1301	orf19.1275	5e-21	98	GAT1	1.6e-15	79.7	CAGL0K07634g	2e-18	89
98	CNAG_07435	HAP2	SPBC725.11c	8.73055e-22	100.138	NCU03033	1.24282e-23	105.531	FGSG_00352	7.47924e-24	110.538	orf19.1228	9e-26	111	HAP2	5.4e-25	268	CAGL0H07843g	3e-25	109
99	CNAG_00031	MLR1	SPAC3C7.04	3.4002e-10	63.5438	NCU07669	7.77326e-26	115.161	FGSG_05120	1.04706e-22	108.997	orf19.3986	2e-18	89	PPR1	2e-24	96.6	CAGL0D02904g	6e-23	104
100	CNAG_03086	FZC20	SPBC1683.13c	3.94403e-12	69.707	NCU08294	1.09158e-18	90.8929	FGSG_04666	4.19138e-12	73.559	orf.4573	2e-07	52	CHA4	5.4e-11	49.8	CAGL0M11440g	6e-11	63
101	CNAG_04895	FZC3	SPAC1F7.11c	1.00576e-16	85.8853	NCU03417	1.06802e-15	81.6481	None			orf19.166	8e-09	58	ASG1	4.8e-06	50.5	CAGL0G08844g	8e-10	61
102	CNAG_05112	FZC42	SPBC1683.13c	3.52112e-12	70.0922	NCU08294	3.18784e-15	79.7221	FGSG_01795	5.75824e-14	80.1073	orf19.2280	3e-10	62	CHA4	1.1e-06	132	CAGL0E05434g	4e-11	65
103	CNAG_06252		SPCC965.10	3.45018e-08	56.6102	NCU07675	6.76971e-08	55.0694	None			orf19.7570	1e-13	72	ARF81	2.5e-06	41.3	CAGL0C01199g	4e-09	58
104	CNAG_02566	FKH2	SPBC16G5.15c	8.38562e-14	75.8702	NCU06173	8.29393e-12	68.5514	FGSG_05388	3.34307e-11	71.2478	orf19.4853	7e-15	77	FKH2	7.4e-13	191	CAGL0G08866g	7e-17	84
105	CNAG_03212	HCM101	SPBC16G5.15c	1.47949e-14	77.7962	NCU06173	1.05343e-13	74.3294	FGSG_06944	1.40742e-12	75.0998	orf19.4853	4e-14	74	HCM1	1.2e-10	61.4	CAGL0J03608g	5e-16	80
106	CNAG_04352	ZAP103	SPAC144.02	1.28709e-17	87.4261	NCU03206	1.64665e-14	76.2554	FGSG_00477	2.12958e-14	80.4925	orf19.2961	2e-15	78	ZAP1	4.4e-09	57.9	CAGL0J05060g	7e-10	60
107	CNAG_00039	ZFC6	SPAC25B8.19c	7.03981e-19	92.4337	NCU03043	8.84035e-16	81.6481	FGSG_07052	2.07291e-14	81.6481	orf19.217	6e-13	71	YPRO013C	1.6e-08	143	CAGL0M01870g	3e-11	65
108	CNAG_03116	HCM1	SPBC4C3.12	4.24245e-15	80.1073	NCU00019	6.92597e-13	72.0182	FGSG_06944	3.06807e-15	84.3445	orf19.4853	3e-15	79	HCM1	5.5e-11	64.9	CAGL0J03608g	3e-13	72
109	CNAG_04798		SPAC25G10.03	3.96142e-12	68.1662	NCU03536	6.16668e-13	70.4774	FGSG_05171	5.11001e-12	71.633	orf19.7046	3e-12	67	MET28	2.8e-05	41	CAGL0K08668g	0.0006	39
110	CNAG_04586	HOB7	SPBC21B10.13c	2.7494e-05	47.3654	NCU03593	3.36142e-08	56.225	FGSG_09019	1.16661e-06	55.8398	orf19.7017	2e-08	56	YHP1	3.5e-05	45.2	CAGL0G07249g	6e-09	57
111	CNAG_01551	GAT201	SPCC1902.01	2.38188e-05	46.595	NCU01154	3.6443e-10	62.003	FGSG_00710	1.03943e-07	58.151	orf19.4056	2e-12	68	GAT2	7.6e-11	55	CAGL0L06776g	1e-11	65
112	CNAG_02700	ZFC8	None			None			None			orf19.7359	0.004	39	MUC1	1e-08	55.4	CAGL0A01628g	0.015	37
113	CNAG_01014	ZFC4	SPAC4G8.13c	4.18421e-08	55.8398	NCU02666	1.22091e-10	63.5438	FGSG_06311	1.3806e-07	57.7658	orf19.7359	8e-11	63	SWI5	1.9e-08	55.7	CAGL0M04323g	8e-12	66
114	CNAG_02435	BWC2	None			NCU00902	2.76057e-12	68.9366	FGSG_00710	1.36294e-12	74.3294	orf19.4056	4e-08	53	GAT2	1.7e-07	51.9	CAGL0L06776g	5e-10	60
115	CNAG_00068	MET32	SPAC6G10.12c	4.3146e-12	69.3218	NCU10006	7.92255e-24	107.842	FGSG_13314	1.78163e-23	111.309	orf19.1757	8e-14	73	RIM101	0.00014	91	CAGL0L12562g	6e-12	67
116	CNAG_04176	HSF2	SPAC8C9.14	8.24306e-16	81.6481	NCU08480	3.55894e-17	85.5001	FGSG_10868	2.39544e-16	87.0409	orf19.454	2e-16	82	SFL1	3.3e-06	36.7	CAGL0H03443g	2e-16	81
117	CNAG_05049	PIP201	SPAC821.07c	2.15687e-07	54.6842	NCU02752	1.66407e-14	77.411	FGSG_01293	1.87051e-09	65.0846	orf19.5380	2e-07	53	CHA4	4.7e-08	51.7	CAGL0F07865g	5e-07	51
118	CNAG_00514	GAT6	None			None			None			orf19.4869	0.0002	42	YNL338W	0.28	24.4	CAGL0K07634g	5e-07	51
119	CNAG_01708	GAT7	None			None			None			orf19.1577	0.0006	42	GAT4	0.00099	35.3	CAGL0D03608g	9e-06	47
120	CNAG_05861	FKH101	SPBC16G5.15c	7.83725e-09	58.5362	NCU06173	8.7554e-08	54.6842	FGSG_06944	1.85881e-06	54.6842	orf19.5389	2e-10	62	FKH2	2.8e-07	53.6	CAGL0J10120g	9e-08	53
121	CNAG_00896	FZC34	None			NCU08136	7.47053e-16	81.6481	None			orf19.4573	0.009	37	EAF1	0.11	35.7	CAGL0I07755g	0.0009	40
122	CNAG_04023		SPBC530.05	1.07329e-05	48.521	NCU06407	3.98269e-06	49.2914	FGSG_01293	1.09981e-08	62.3882	orf19.2280	6e-10	61	MAL33	0.00014	43.4	CAGL0M03025g	8e-10	60
123	CNAG_04518	ZFC5	SPBC1198.04c	6.21354e-08	55.8398	NCU05242	5.49404e-07	52.373	FGSG_09770	2.18723e-07	58.151	orf19.6124	1e-07	53	YPR022C	5.1e-08	51.2	CAGL0E01331g	2e-08	56
124	CNAG_03561	FZC33	None			NCU04827	9.96683e-06	48.1358	None			orf19.3753	2e-07	52	WAR1	1.6e-06	106	CAGL0A04455g	0.0001	43
125	CNAG_04837	MLN1	None			NCU02724	5.68864e-07	51.6026	FGSG_01307	1.59554e-05	51.6026	orf19.2315	3e-08	55	RTG3	6e-06	111	CAGL0M09405g	1e-05	46
126	CNAG_04916	FZC16	SPBC27B12.11c	4.99505e-11	66.2402	None			None			orf19.2423	6e-07	51	OAF3	0.12	35	CAGL0K06985g	5e-07	51
127	CNAG_07922	FZC4	SPAC11D3.07c	7.65306e-07	51.9878	NCU03110	1.47702e-06	50.447	FGSG_09056	5.52753e-09	63.1586	orf19.3308	1e-15	79	STB5	3e-10	37.1	CAGL0D02904g	2e-10	62
128	CNAG_01317		SPAC3F10.12c	2.10635e-09	59.3066	NCU08999	3.0399e-09	58.151	FGSG_05567	7.01923e-08	58.151	orf19.2876	2e-08	55	CBF1	0.0005	39.2	CAGL0H01815g	0.0002	41
129	CNAG_01858	HOB2	SPAC32A11.03c	6.43209e-05	45.4394	NCU09556	1.15096e-08	57.3806	FGSG_06812	2.57765e-07	57.3806	orf19.7017	0.004	37	HMRA1	0.0016	35	CAGL0G07249g	0.0002	42
130	CNAG_03229	YOX101	SPBC21B10.13c	3.19921e-07	52.7582	NCU03593	4.14793e-07	51.6026	FGSG_09019	2.15854e-05	50.447	orf19.7017	3e-07	51	YOX1	9.5e-08	51.9	CAGL0G07249g	2e-08	55
131	CNAG_03914	FZC14	None			NCU06971	4.02518e-05	46.2098	None			orf19.4225	0.0002	43	YAP1801	0.065	36	CAGL0I07755g	0.0001	43
132	CNAG_06483	FZC25	None			NCU16491	5.35006e-05	45.4394	None			orf19.1255	4e-07	52	YDL062W	0.92	26.9	CAGL0B03421g	4e-05	44
133	CNAG_07443	HLH4	None			None			None			orf19.837.1	1.5	28	BOP3	0.3	31.1	CAGL0G09218g	0.26	31
134	CNAG_04804	SRE1	SPBC354.05c	6.3112e-06	50.0618	NCU04731	2.87177e-05	46.9802	FGSG_02814	0.000235896	48.521	orf19.1187	8e-05	44	HMS1	0.04	36	CAGL0E05566g	1	30
135	CNAG_00332	SIP4	SPBC530.05	2.57776e-06	51.2174	NCU06407	2.04956e-08	57.3806	FGSG_03415	7.31385e-07	56.9954	orf19.2280	7e-08	55	YPR196W	1.9e-05	47.3	CAGL0L03377g	2e-06	50
136	CNAG_00559	BZP3	None			NCU08744	3.16905e-05	44.669	FGSG_01555	4.17787e-05	48.9062	orf19.681	0.046	33	MUC1	0.00021	43.1	CAGL0K02585g	0.032	33
137	CNAG_00791	HLH1	None			None			None			orf19.2876	0.0003	41	INO4	0.053	75	CAGL0D05170g	0.81	29
138	CNAG_02516	HLH5	None			NCU03077	3.49515e-06	49.2914	None			orf19.2876	5e-05	44	AGA1	0.006	36	CAGL0H01815g	0.003	38
139	CNAG_03115	FZC46	SPCC965.10	0.000191353	44.2838	NCU08726	2.72004e-07	52.7582	None			orf19.5548	8e-10	60	ECM22	0.00017	111	CAGL0F07865g	2e-08	55
140	CNAG_03346	BZP4	None			NCU08744	3.45552e-06	48.1358	FGSG_01555	6.36891e-06	51.9878	orf19.5312	0.019	35	SKO1	0.012	31.1	CAGL0C03201g	0.19	31
141	CNAG_05170	PIP2	SPAC1327.01c	9.14701e-08	55.4546	NCU06407	1.81598e-07	53.9138	FGSG_12742	4.18646e-07	57.3806	orf19.7570	5e-07	51	PIP2	4.6e-06	127	CAGL0L04400g	2e-06	49
142	CNAG_06719	FZC49	None			NCU02752	1.17173e-06	51.2174	None			orf19.3308	0.001	40	STB5	0.64	32.2	CAGL0I02552g	4e-05	45
143	CNAG_00670	FZC12	SPCC320.03	2.04294e-06	50.0618	NCU04827	1.38458e-07	53.5286	FGSG_08392	1.34907e-07	58.151	orf19.3187	2e-08	55	ARO80	0.0035	98	CAGL0M12298g	1e-05	46
144	CNAG_00018	FZC6	SPBC530.05	8.76693e-08	55.8398	NCU08049	5.25516e-08	55.8398	FGSG_03861	2.77755e-07	57.7658	orf19.5548	2e-08	56	GAL4	2e-06	51.2	CAGL0M03025g	5e-07	51
145	CNAG_02305	FZC45	SPBC15D4.02	2.24724e-06	50.447	NCU07675	3.73822e-13	72.4034	FGSG_03857	1.23668e-08	62.003	orf19.3405	2e-09	59	ARO80	0.94	30.8	CAGL0K11902g	9e-07	50
146	CNAG_02877	FZC51	SPAC1039.05c	4.36521e-10	63.5438	NCU09496	1.34802e-10	64.6994	FGSG_08791	8.9225e-11	69.707	orf19.4670	4e-13	72	YPR196W	0.00044	42.4	CAGL0K04631g	3e-12	68
147	CNAG_04807	FZC8	SPBP8B7.30c	3.46496e-06	48.9062	NCU09214	2.43265e-06	48.9062	FGSG_08924	9.22629e-06	51.6026	orf19.6203	2e-09	58	STB4	1.3e-05	46.9	CAGL0F02519g	8e-07	49
148	CNAG_06134	BZP1(HXL1)				None			None			orf19.2432	0.005	37	MTL1	0.025	86	CAGL0K12540g	0.013	35
149	CNAG_06188	FZC15	None			None			None			orf19.3252	4e-06	49	RGT1	0.0025	99	CAGL0L01903g	0.0006	41
150	CNAG_00505	FZC28	SPBC530.05	5.91391e-12	69.3218	NCU06407	2.36973e-08	56.6102	FGSG_03246	7.6244e-07	56.225	orf19.2280	6e-08	54	YIL002W-A	0.43	23.4	CAGL0M03025g	5e-06	47
151	CNAG_00883		SPAC821.07c	0.000848835	42.3578	NCU04001	1.04627e-06	51.2174	FGSG_11355	9.66475e-05	49.2914	orf19.4166	1e-05	47	WSC2	0.0092	38.1	CAGL0C01199g	4e-05	45
152	CNAG_02066	FZC13	SPAC1486.10	5.98981e-06	48.521	NCU02787	8.97198e-05	44.2838	FGSG_06750	7.5342e-05	48.9062	orf19.4225	0.0003	41	LEU3	0.00015	43.8	CAGL0L03377g	0.0003	41
153	CNAG_02322	FZC17	None			NCU02525	0.000126496	44.669	None			orf19.5924	0.0003	42	ARO80	0.25	34.5	CAGL0H01683g	0.012	37
154	CNAG_03741	FZC31	None			NCU01478	0.000174826	42.743	FGSG_06436	0.00048756	45.8246	orf19.4998	0.0002	41	YNR063W	0.0025	38.5	CAGL0L09691g	0.002	38
155	CNAG_03894	PDR802	SPAC1327.01c	2.65794e-05	47.3654	NCU05411	2.84546e-06	49.6766	None			orf19.5992	5e-07	51	PDR8	1.2e-05	48	CAGL0G08844g	2e-16	82
156	CNAG_04353	CLR1	None			None			None			orf19.4972	0.006	37	ACE2	0.0033	105	CAGL0E01331g	0.021	35
157	CNAG_04908	CLR4	None			None			None			orf19.4435	1	29	YNL338W	0.032	26.9	CAGL0L12298g	0.41	30
158	CNAG_05153	GAT5	SPCC290.04	1.12393e-08	58.9214	NCU07728	4.03765e-05	46.595	None			orf19.3912	1e-05	47	DAL80	0.0073	37.4	CAGL0K07634g	4e-07	52
159	CNAG_00871	CLR3	None			None			None			orf19.2432	0.003	38	MRPL4	0.57	30.1	CAGL0K12540g	0.078	33
160	CNAG_01431	HOB1	None			None			None			orf19.2473	0.17	32	PHO2	0.059	32.2	CAGL0L07436g	0.0001	42
161	CNAG_01841	GLN3	SPCC1393.08	3.7372e-05	45.0542	NCU07728	1.09547e-06	49.6766	FGSG_09565	0.000219684	46.595	orf19.4869	4e-07	50	GLN3	8.4e-06	46.6	CAGL0K07634g	5e-07	49
162	CNAG_01883	GAT8	SPCC1393.08	9.28413e-07	50.8322	None			None			orf19.4869	0.0007	39	GAT1	0.0029	94	CAGL0G04389g	0.0005	40
163	CNAG_01977	FAC39	None			None			None			orf19.4524	0.0008	40	FUN19	0.069	33.9	CAGL0I07755g	0.016	35
164	CNAG_03132	FZC5	None			None			None			orf19.2747	0.003	37	YIL169C	0.06	35.3	CAGL0L01903g	0.005	37
165	CNAG_04130		SPBC530.05	1.64231e-08	57.3806	NCU06656	8.73882e-06	47.7506	FGSG_05925	2.32961e-05	50.8322	orf19.5338	5e-07	51	GAL4	1.8e-05	49.8	CAGL0M03025g	3e-08	54
166	CNAG_04263	BZP2	SPCC290.04	7.6136e-05	45.8246	NCU07728	9.38997e-06	48.1358	FGSG_09565	0.000105938	49.2914	orf19.1150	5e-05	45	GAT1	0.014	38.5	CAGL0K07634g	5e-06	48
167	CNAG_04457	FZC30	SPAC1486.10	0.000131151	43.8986	None			None			orf19.4568	8e-06	46	OAF3	0.018	37.1	CAGL0M05907g	9e-06	46
168	CNAG_04878	FZC1	SPCC965.10	7.02179e-07	52.373	NCU03686	1.32656e-06	50.447	FGSG_01853	1.67825e-06	54.6842	orf19.4251	5e-06	48	None			CAGL0F07865g	3e-05	45
169	CNAG_05010	ZFC7	SPAC3H1.11	1.15546e-06	51.6026	NCU07952	4.58505e-08	55.4546	FGSG_08617	5.99251e-05	49.6766	orf19.4752	7e-08	53	MSN2	4.6e-06	117	CAGL0K02145g	8e-08	53
170	CNAG_05019	FZC21	None			NCU07675	4.8048e-05	45.8246	FGSG_03219	1.05054e-05	52.373	orf19.1168	2e-06	49	YJL127W-A	0.97	20.9	CAGL0F05357g	0.0002	42
171	CNAG_05093	HOB6	SPAC32A11.03c	0.00042128	42.3578	NCU03070	0.000171718	43.1282	None			orf19.7017	0.008	36	MSB2	0.67	27.6	CAGL0G07249g	0.003	38
172	CNAG_05176	HOB3	None			NCU03266	2.39773e-05	46.595	None			orf19.7017	0.0004	42	PHO2	2.5e-05	45.9	CAGL0G07249g	4e-05	45
173	CNAG_05186	GRF1	None			None			None			orf19.6257	0.49	30	TPM1	0.019	79	CAGL0J04356g	1.2	28
174	CNAG_06762	GAT204	None			NCU01154	1.76013e-09	60.077	None			orf19.4056	1e-07	53	GAT4	2.6e-05	91	CAGL0L06776g	2e-08	55
175	CNAG_06814	SXI1alpha	None			None			FGSG_05475	0.000118681	48.1358	orf19.6514	0.072	33	CUP9	0.014	86	CAGL0C01551g	0.0005	40
176	CNAG_06921	HOB4	SPAC32A11.03c	0.000139346	45.0542	NCU09556	6.30982e-09	58.9214	FGSG_06812	2.70045e-05	51.2174	orf19.4000	8e-08	54	AGA1	0.0052	98	CAGL0L07436g	2e-05	46
177	CNAG_07940	BZP5	None			None			None			orf19.1358	0.01	35	CAD1	0.042	82	CAGL0K02585g	0.004	37
178	CNAG_02241	HOB5	None			None			None			orf19.298	1.6	25	YMR087W	0.076	57	CAGL0I01386g	1.5	25

## Sheet: Phenotypes of common fungal TFs
Supplemental Data 5. Ortholog mapping and comparison of fungal transcription factors by reciproal BLAST analysis in model yeasts and filamentous fungi.
Cryptococcus neoformans																																	Insect		Mouse
CNAG_XXXXX	Cn gene name	TF class	25	30	37	39	MA	ME	CA	UR	NR	KR	SR	NS	KS	SS	HP	TH	MD	DA	MS	HU	TM	DT	CD	CR	CW	SD	FC	AB	FZ	FX	Virulence	RMS	Virulence	STM score
07411	RUM1	PHZ																															WT	1	WT	0.230378
05538	JJJ1	C2Z																															WT	1	WT	-0.728583
01626	ADA2	MYB																															Reduced	>1.43	WT	1.44874
07464	MBS1	APS																															WT	0.833333	WT	-0.220044
07506	FAP1	NFX																															WT	1	WT	-0.582379
03527	HEL2	C2Z																															WT	0.833333	Enhanced	2.49349
00193	GAT1	GAT																															WT	1	WT	0.849644
06223	MIZ1	MIZ																															WT	1	WT	-0.163748
03409	SKN7	HSF																															WT	1.16667	WT	1.03219
07924	MCM1	SRF																															WT	1	WT	-0.78153
06283	LIV4	MYB																															WT	1.09	WT	-1.09644
00156	SP1(CRZ1)	C2Z																															Reduced	1.37	WT	-0.485271
05420	USV101	C2Z																															Reduced	1.5	Reduced	-4.68499
07724	CUF1	CDB																															WT	1.2	Enhanced	5.6561
04637	MBF1	HTH																															WT	0.833333	WT	-1.41455
03998	RLM1	SRF																															WT	0.833333	WT	-0.585558
	Sc gene name
03826	ESA1	C2Z	N/A	N/A	N/A	N/A	N/A	N/A	N/A	N/A	N/A	N/A	N/A	N/A	N/A	N/A	N/A	N/A	N/A	N/A	N/A	N/A	N/A	N/A	N/A	N/A	N/A	N/A	N/A	N/A	N/A	N/A
04600	TOP3	GRF	N/A	N/A	N/A	N/A	N/A	N/A	N/A	N/A	N/A	N/A	N/A	N/A	N/A	N/A	N/A	N/A	N/A	N/A	N/A	N/A	N/A	N/A	N/A	N/A	N/A	N/A	N/A	N/A	N/A	N/A
02671	CEF1	MYB	N/A	N/A	N/A	N/A	N/A	N/A	N/A	N/A	N/A	N/A	N/A	N/A	N/A	N/A	N/A	N/A	N/A	N/A	N/A	N/A	N/A	N/A	N/A	N/A	N/A	N/A	N/A	N/A	N/A	N/A
02134	RSC8	GAT	N/A	N/A	N/A	N/A	N/A	N/A	N/A	N/A	N/A	N/A	N/A	N/A	N/A	N/A	N/A	N/A	N/A	N/A	N/A	N/A	N/A	N/A	N/A	N/A	N/A	N/A	N/A	N/A	N/A	N/A
03129	PZF1	C2Z	N/A	N/A	N/A	N/A	N/A	N/A	N/A	N/A	N/A	N/A	N/A	N/A	N/A	N/A	N/A	N/A	N/A	N/A	N/A	N/A	N/A	N/A	N/A	N/A	N/A	N/A	N/A	N/A	N/A	N/A
06327	MIG1	C2Z	N/A	N/A	N/A	N/A	N/A	N/A	N/A	N/A	N/A	N/A	N/A	N/A	N/A	N/A	N/A	N/A	N/A	N/A	N/A	N/A	N/A	N/A	N/A	N/A	N/A	N/A	N/A	N/A	N/A	N/A
